# Supplementary material for: Uncovering new disease indications for G-protein coupled receptors and their endogenous ligands
Source: BMC Bioinformatics. 2018 Oct 1;19:345. doi: 10.1186/s12859-018-2392-y (PMC6167889; doi:10.1186/s12859-018-2392-y)
Supplement: Supplementary file 1 — Table S1. Overall Open Targets score for disease-GPCR pairs and the corresponding disease-endogenous ligand pairs. Table S2. Possible repurposing opportunities with overall Open Targets score of 0.5 or higher. (XLSX 1930 kb) [file 12859_2018_2392_MOESM1_ESM.xlsx]

## Sheet: Supplemental Table 1
			GPC receptor			Endogenous ligand
Ontology ID	Disease term	Therapeutic area	Ensembl ID	Gene symbol	Overall score	Ensembl ID	Gene symbol	Overall score
EFO_1000025	cystitis	bladder disease	ENSG00000144476	ACKR3	0.0134305	ENSG00000107562	CXCL12	0.040438
EFO_1000025	cystitis	bladder disease	ENSG00000144476	ACKR3	0.0134305	ENSG00000169248	CXCL11	0.0325994
EFO_1000023	chronic cystitis	bladder disease	ENSG00000144476	ACKR3	0.0134305	ENSG00000169248	CXCL11	0.0323494
EFO_1000869	chronic interstitial cystitis	bladder disease	ENSG00000144476	ACKR3	0.0134305	ENSG00000107562	CXCL12	0.0313519
EFO_1000023	chronic cystitis	bladder disease	ENSG00000144476	ACKR3	0.0134305	ENSG00000107562	CXCL12	0.0313519
EFO_1000869	chronic interstitial cystitis	bladder disease	ENSG00000144476	ACKR3	0.0134305	ENSG00000169248	CXCL11	0.0285494
EFO_0003777	heart disease	cardiovascular disease	ENSG00000144476	ACKR3	0.297318	ENSG00000107562	CXCL12	0.230837
EFO_0003777	heart disease	cardiovascular disease	ENSG00000144476	ACKR3	0.297318	ENSG00000169248	CXCL11	0.0372
Orphanet_98054	Rare genetic cardiac disease	cardiovascular disease	ENSG00000144476	ACKR3	0.258411	ENSG00000107562	CXCL12	0.217248
Orphanet_98054	Rare genetic cardiac disease	cardiovascular disease	ENSG00000144476	ACKR3	0.258411	ENSG00000169248	CXCL11	0.0208
EFO_0004264	vascular disease	cardiovascular disease	ENSG00000144476	ACKR3	0.255057	ENSG00000107562	CXCL12	0.14712
EFO_0004264	vascular disease	cardiovascular disease	ENSG00000144476	ACKR3	0.255057	ENSG00000169248	CXCL11	0.0409016
EFO_0005207	congenital heart disease	cardiovascular disease	ENSG00000144476	ACKR3	0.248548	ENSG00000107562	CXCL12	0.0540331
EFO_0000318	cardiomyopathy	cardiovascular disease	ENSG00000144476	ACKR3	0.246121	ENSG00000107562	CXCL12	0.218687
EFO_0000318	cardiomyopathy	cardiovascular disease	ENSG00000144476	ACKR3	0.246121	ENSG00000169248	CXCL11	0.0208
Orphanet_217607	Familial dilated cardiomyopathy	cardiovascular disease	ENSG00000144476	ACKR3	0.242471	ENSG00000107562	CXCL12	0.0735626
Orphanet_217607	Familial dilated cardiomyopathy	cardiovascular disease	ENSG00000144476	ACKR3	0.242471	ENSG00000169248	CXCL11	0.0208
Orphanet_233655	Rare genetic vascular disease	cardiovascular disease	ENSG00000144476	ACKR3	0.232978	ENSG00000169248	CXCL11	0.0144
Orphanet_285014	Rare disease with thoracic aortic aneurysm and aortic dissection	cardiovascular disease	ENSG00000144476	ACKR3	0.232978	ENSG00000169248	CXCL11	0.0144
Orphanet_156532	Rare syndrome with cardiac malformations	cardiovascular disease	ENSG00000144476	ACKR3	0.228906	ENSG00000107562	CXCL12	0.0148
EFO_0005775	aortic disease	cardiovascular disease	ENSG00000144476	ACKR3	0.14514	ENSG00000107562	CXCL12	0.0780324
EFO_0000266	aortic stenosis	cardiovascular disease	ENSG00000144476	ACKR3	0.14514	ENSG00000107562	CXCL12	0.0632
EFO_0005775	aortic disease	cardiovascular disease	ENSG00000144476	ACKR3	0.14514	ENSG00000169248	CXCL11	0.0208
EFO_0003914	atherosclerosis	cardiovascular disease	ENSG00000144476	ACKR3	0.0656344	ENSG00000107562	CXCL12	0.111831
EFO_0003914	atherosclerosis	cardiovascular disease	ENSG00000144476	ACKR3	0.0656344	ENSG00000169248	CXCL11	0.0225044
EFO_0005672	acute coronary syndrome	cardiovascular disease	ENSG00000144476	ACKR3	0.0568	ENSG00000107562	CXCL12	0.0870518
EFO_0000537	hypertension	cardiovascular disease	ENSG00000144476	ACKR3	0.0556953	ENSG00000107562	CXCL12	0.0860073
EFO_0000537	hypertension	cardiovascular disease	ENSG00000144476	ACKR3	0.0556953	ENSG00000169248	CXCL11	0.061776
EFO_0001645	coronary heart disease	cardiovascular disease	ENSG00000144476	ACKR3	0.046992	ENSG00000107562	CXCL12	0.0702922
EFO_0001645	coronary heart disease	cardiovascular disease	ENSG00000144476	ACKR3	0.046992	ENSG00000169248	CXCL11	0.032
EFO_0000668	preeclampsia	cardiovascular disease	ENSG00000144476	ACKR3	0.0412	ENSG00000107562	CXCL12	0.0799616
EFO_0000668	preeclampsia	cardiovascular disease	ENSG00000144476	ACKR3	0.0412	ENSG00000169248	CXCL11	0.0608
EFO_0000378	coronary artery disease	cardiovascular disease	ENSG00000144476	ACKR3	0.0336889	ENSG00000107562	CXCL12	0.0513806
EFO_0001361	pulmonary hypertension	cardiovascular disease	ENSG00000144476	ACKR3	0.0332	ENSG00000107562	CXCL12	0.0651883
EFO_0003763	cerebrovascular disorder	cardiovascular disease	ENSG00000144476	ACKR3	0.0308	ENSG00000107562	CXCL12	0.144312
EFO_0003764	transient ischemic attack	cardiovascular disease	ENSG00000144476	ACKR3	0.0308	ENSG00000107562	CXCL12	0.0376
EFO_0001421	liver disease	digestive system disease	ENSG00000144476	ACKR3	0.776413	ENSG00000107562	CXCL12	0.367225
EFO_0001421	liver disease	digestive system disease	ENSG00000144476	ACKR3	0.776413	ENSG00000169248	CXCL11	0.0544517
EFO_0004288	colonic neoplasm	digestive system disease	ENSG00000144476	ACKR3	0.733577	ENSG00000169248	CXCL11	0.354212
EFO_0004288	colonic neoplasm	digestive system disease	ENSG00000144476	ACKR3	0.733577	ENSG00000107562	CXCL12	0.256767
EFO_0000365	colorectal adenocarcinoma	digestive system disease	ENSG00000144476	ACKR3	0.731875	ENSG00000169248	CXCL11	0.353784
EFO_0000365	colorectal adenocarcinoma	digestive system disease	ENSG00000144476	ACKR3	0.731875	ENSG00000107562	CXCL12	0.239411
EFO_0003897	stomach neoplasm	digestive system disease	ENSG00000144476	ACKR3	0.72095	ENSG00000107562	CXCL12	0.270559
EFO_0003897	stomach neoplasm	digestive system disease	ENSG00000144476	ACKR3	0.72095	ENSG00000169248	CXCL11	0.0524748
EFO_0002916	esophageal carcinoma	digestive system disease	ENSG00000144476	ACKR3	0.704294	ENSG00000107562	CXCL12	0.0584307
EFO_0000182	hepatocellular carcinoma	digestive system disease	ENSG00000144476	ACKR3	0.637463	ENSG00000107562	CXCL12	0.367129
EFO_0000182	hepatocellular carcinoma	digestive system disease	ENSG00000144476	ACKR3	0.637463	ENSG00000169248	CXCL11	0.0472889
EFO_0005922	esophageal squamous cell carcinoma	digestive system disease	ENSG00000144476	ACKR3	0.565406	ENSG00000107562	CXCL12	0.0584307
EFO_0000503	gastric adenocarcinoma	digestive system disease	ENSG00000144476	ACKR3	0.559856	ENSG00000107562	CXCL12	0.0645
EFO_0000503	gastric adenocarcinoma	digestive system disease	ENSG00000144476	ACKR3	0.559856	ENSG00000169248	CXCL11	0.0404
EFO_0003767	inflammatory bowel disease	digestive system disease	ENSG00000144476	ACKR3	0.0930016	ENSG00000169248	CXCL11	0.210791
EFO_0003767	inflammatory bowel disease	digestive system disease	ENSG00000144476	ACKR3	0.0930016	ENSG00000107562	CXCL12	0.0779491
EFO_0000178	gastric carcinoma	digestive system disease	ENSG00000144476	ACKR3	0.0910439	ENSG00000107562	CXCL12	0.270184
EFO_0000178	gastric carcinoma	digestive system disease	ENSG00000144476	ACKR3	0.0910439	ENSG00000169248	CXCL11	0.0423748
EFO_0000729	ulcerative colitis	digestive system disease	ENSG00000144476	ACKR3	0.076069	ENSG00000169248	CXCL11	0.164289
EFO_0000729	ulcerative colitis	digestive system disease	ENSG00000144476	ACKR3	0.076069	ENSG00000107562	CXCL12	0.0234333
EFO_0005842	colorectal cancer	digestive system disease	ENSG00000144476	ACKR3	0.0541456	ENSG00000107562	CXCL12	0.265319
EFO_0005842	colorectal cancer	digestive system disease	ENSG00000144476	ACKR3	0.0541456	ENSG00000169248	CXCL11	0.124173
EFO_0000384	Crohn's disease	digestive system disease	ENSG00000144476	ACKR3	0.0448282	ENSG00000169248	CXCL11	0.176624
EFO_0000384	Crohn's disease	digestive system disease	ENSG00000144476	ACKR3	0.0448282	ENSG00000107562	CXCL12	0.0388556
EFO_0000199	oral squamous cell carcinoma	digestive system disease	ENSG00000144476	ACKR3	0.0376	ENSG00000107562	CXCL12	0.0587913
EFO_0003868	mouth neoplasm	digestive system disease	ENSG00000144476	ACKR3	0.0376	ENSG00000107562	CXCL12	0.0587913
EFO_1001047	mouth disease	digestive system disease	ENSG00000144476	ACKR3	0.0376	ENSG00000107562	CXCL12	0.0587913
EFO_1000657	rectum cancer	digestive system disease	ENSG00000144476	ACKR3	0.0356	ENSG00000107562	CXCL12	0.0429358
EFO_0000217	gastritis	digestive system disease	ENSG00000144476	ACKR3	0.0216	ENSG00000169248	CXCL11	0.013
EFO_0000337	chronic gastritis	digestive system disease	ENSG00000144476	ACKR3	0.0216	ENSG00000169248	CXCL11	0.004
EFO_1001249	non-alcoholic steatohepatitis	digestive system disease	ENSG00000144476	ACKR3	0.018	ENSG00000107562	CXCL12	0.047
EFO_0001422	cirrhosis of liver	digestive system disease	ENSG00000144476	ACKR3	0.0156	ENSG00000107562	CXCL12	0.0534028
EFO_0001422	cirrhosis of liver	digestive system disease	ENSG00000144476	ACKR3	0.0156	ENSG00000169248	CXCL11	0.0363206
EFO_1000627	thyroid disease	endocrine system disease	ENSG00000144476	ACKR3	0.0678106	ENSG00000107562	CXCL12	0.0591912
EFO_1000627	thyroid disease	endocrine system disease	ENSG00000144476	ACKR3	0.0678106	ENSG00000169248	CXCL11	0.0352
EFO_0004283	goiter	endocrine system disease	ENSG00000144476	ACKR3	0.0124	ENSG00000169248	CXCL11	0.0297
EFO_1001062	nodular goiter	endocrine system disease	ENSG00000144476	ACKR3	0.0124	ENSG00000169248	CXCL11	0.018
EFO_1001062	nodular goiter	endocrine system disease	ENSG00000144476	ACKR3	0.0124	ENSG00000107562	CXCL12	0.0116
EFO_0004283	goiter	endocrine system disease	ENSG00000144476	ACKR3	0.0124	ENSG00000107562	CXCL12	0.0116
EFO_1001231	uveitis	eye disease	ENSG00000144476	ACKR3	0.0364	ENSG00000107562	CXCL12	0.0294624
EFO_1001231	uveitis	eye disease	ENSG00000144476	ACKR3	0.0364	ENSG00000169248	CXCL11	0.0222
Orphanet_183530	Rare genetic developmental defect during embryogenesis	genetic disorder	ENSG00000144476	ACKR3	0.286209	ENSG00000107562	CXCL12	0.233875
Orphanet_71859	Rare genetic neurological disorder	genetic disorder	ENSG00000144476	ACKR3	0.241769	ENSG00000107562	CXCL12	0.238547
Orphanet_71859	Rare genetic neurological disorder	genetic disorder	ENSG00000144476	ACKR3	0.241769	ENSG00000169248	CXCL11	0.0276
Orphanet_183497	Genetic neuromuscular disease	genetic disorder	ENSG00000144476	ACKR3	0.239925	ENSG00000107562	CXCL12	0.123655
Orphanet_183497	Genetic neuromuscular disease	genetic disorder	ENSG00000144476	ACKR3	0.239925	ENSG00000169248	CXCL11	0.0276
Orphanet_207049	Qualitative or quantitative protein defects in neuromuscular diseases	genetic disorder	ENSG00000144476	ACKR3	0.235554	ENSG00000107562	CXCL12	0.0777086
Orphanet_207049	Qualitative or quantitative protein defects in neuromuscular diseases	genetic disorder	ENSG00000144476	ACKR3	0.235554	ENSG00000169248	CXCL11	0.0208
Orphanet_156610	Rare genetic respiratory disease	genetic disorder	ENSG00000144476	ACKR3	0.227556	ENSG00000107562	CXCL12	0.103303
Orphanet_156610	Rare genetic respiratory disease	genetic disorder	ENSG00000144476	ACKR3	0.227556	ENSG00000169248	CXCL11	0.0541849
Orphanet_98056	Rare genetic renal disease	genetic disorder	ENSG00000144476	ACKR3	0.225716	ENSG00000107562	CXCL12	0.207032
Orphanet_101435	Rare genetic eye disease	genetic disorder	ENSG00000144476	ACKR3	0.225575	ENSG00000107562	CXCL12	0.238512
Orphanet_101435	Rare genetic eye disease	genetic disorder	ENSG00000144476	ACKR3	0.225575	ENSG00000169248	CXCL11	0.0261444
Orphanet_207085	Qualitative or quantitative defects of dystrophin	genetic disorder	ENSG00000144476	ACKR3	0.225205	ENSG00000107562	CXCL12	0.0731626
Orphanet_207085	Qualitative or quantitative defects of dystrophin	genetic disorder	ENSG00000144476	ACKR3	0.225205	ENSG00000169248	CXCL11	0.0208
Orphanet_183539	Genetic renal or urinary tract malformation	genetic disorder	ENSG00000144476	ACKR3	0.215674	ENSG00000107562	CXCL12	0.0148
Orphanet_93547	Syndromic renal or urinary tract malformation	genetic disorder	ENSG00000144476	ACKR3	0.215674	ENSG00000107562	CXCL12	0.0148
Orphanet_183533	Genetic multiple congenital anomalies/dysmorphic syndrome	genetic disorder	ENSG00000144476	ACKR3	0.211676	ENSG00000107562	CXCL12	0.200675
Orphanet_158300	Rare genetic hematologic disease	genetic disorder	ENSG00000144476	ACKR3	0.211611	ENSG00000107562	CXCL12	0.238154
Orphanet_183654	Rare genetic coagulation disorder	genetic disorder	ENSG00000144476	ACKR3	0.211611	ENSG00000107562	CXCL12	0.181826
Orphanet_68334	Rare hemorrhagic disorder due to a constitutional coagulation factors defect	genetic disorder	ENSG00000144476	ACKR3	0.211611	ENSG00000107562	CXCL12	0.0148
Orphanet_183557	Genetic developmental defect of the eye	genetic disorder	ENSG00000144476	ACKR3	0.209293	ENSG00000107562	CXCL12	0.0201
Orphanet_98554	Major induction processes eye anomaly	genetic disorder	ENSG00000144476	ACKR3	0.209293	ENSG00000107562	CXCL12	0.0201
Orphanet_98555	Anophthalmia - microphthalmia	genetic disorder	ENSG00000144476	ACKR3	0.209293	ENSG00000107562	CXCL12	0.0201
Orphanet_330206	Genetic multiple congenital anomalies/dysmorphic syndrome without intellectual disability	genetic disorder	ENSG00000144476	ACKR3	0.207776	ENSG00000107562	CXCL12	0.19595
Orphanet_108985	Non-syndromic developmental defect of the eye	genetic disorder	ENSG00000144476	ACKR3	0.193581	ENSG00000107562	CXCL12	0.0201
Orphanet_2542	Isolated anophthalmia - microphthalmia	genetic disorder	ENSG00000144476	ACKR3	0.193581	ENSG00000107562	CXCL12	0.0201
Orphanet_98938	Colobomatous microphthalmia	genetic disorder	ENSG00000144476	ACKR3	0.193581	ENSG00000107562	CXCL12	0.0201
Orphanet_422	Idiopathic and/or familial pulmonary arterial hypertension	genetic disorder	ENSG00000144476	ACKR3	0.192192	ENSG00000107562	CXCL12	0.0900222
Orphanet_68367	Inborn errors of metabolism	genetic disorder	ENSG00000144476	ACKR3	0.191556	ENSG00000107562	CXCL12	0.205966
Orphanet_93587	Familial cystic renal disease	genetic disorder	ENSG00000144476	ACKR3	0.189091	ENSG00000107562	CXCL12	0.0144
Orphanet_165652	Rare genetic gastroenterological disease	genetic disorder	ENSG00000144476	ACKR3	0.187347	ENSG00000169248	CXCL11	0.0541849
Orphanet_165661	Genetic pancreatic disease	genetic disorder	ENSG00000144476	ACKR3	0.187347	ENSG00000169248	CXCL11	0.0541849
Orphanet_275742	Genetic infertility	genetic disorder	ENSG00000144476	ACKR3	0.187347	ENSG00000169248	CXCL11	0.0541849
Orphanet_399980	Rare genetic male infertility	genetic disorder	ENSG00000144476	ACKR3	0.187347	ENSG00000169248	CXCL11	0.0541849
Orphanet_399998	Male infertility due to obstructive azoospermia of genetic origin	genetic disorder	ENSG00000144476	ACKR3	0.187347	ENSG00000169248	CXCL11	0.0541849
Orphanet_400003	Rare genetic disorder with obstructive azoospermia	genetic disorder	ENSG00000144476	ACKR3	0.187347	ENSG00000169248	CXCL11	0.0541849
Orphanet_586	Cystic fibrosis	genetic disorder	ENSG00000144476	ACKR3	0.187347	ENSG00000169248	CXCL11	0.0541849
Orphanet_275742	Genetic infertility	genetic disorder	ENSG00000144476	ACKR3	0.187347	ENSG00000107562	CXCL12	0.0514062
Orphanet_399980	Rare genetic male infertility	genetic disorder	ENSG00000144476	ACKR3	0.187347	ENSG00000107562	CXCL12	0.0514062
Orphanet_165652	Rare genetic gastroenterological disease	genetic disorder	ENSG00000144476	ACKR3	0.187347	ENSG00000107562	CXCL12	0.0313027
Orphanet_165661	Genetic pancreatic disease	genetic disorder	ENSG00000144476	ACKR3	0.187347	ENSG00000107562	CXCL12	0.0313027
Orphanet_399998	Male infertility due to obstructive azoospermia of genetic origin	genetic disorder	ENSG00000144476	ACKR3	0.187347	ENSG00000107562	CXCL12	0.0313027
Orphanet_400003	Rare genetic disorder with obstructive azoospermia	genetic disorder	ENSG00000144476	ACKR3	0.187347	ENSG00000107562	CXCL12	0.0313027
Orphanet_586	Cystic fibrosis	genetic disorder	ENSG00000144476	ACKR3	0.187347	ENSG00000107562	CXCL12	0.0313027
Orphanet_156638	Rare genetic endocrine disease	genetic disorder	ENSG00000144476	ACKR3	0.186436	ENSG00000107562	CXCL12	0.167523
Orphanet_183625	Rare genetic diabetes mellitus	genetic disorder	ENSG00000144476	ACKR3	0.186436	ENSG00000107562	CXCL12	0.15648
Orphanet_2255	Pancreatic hypoplasia - diabetes - congenital heart disease	genetic disorder	ENSG00000144476	ACKR3	0.186436	ENSG00000107562	CXCL12	0.15648
Orphanet_183524	Rare genetic bone disease	genetic disorder	ENSG00000144476	ACKR3	0.18485	ENSG00000107562	CXCL12	0.225403
Orphanet_404584	Rare genetic bone development disorder	genetic disorder	ENSG00000144476	ACKR3	0.18485	ENSG00000107562	CXCL12	0.21807
Orphanet_206634	Genetic skeletal muscle disease	genetic disorder	ENSG00000144476	ACKR3	0.180827	ENSG00000107562	CXCL12	0.0777086
Orphanet_98473	Muscular dystrophy	genetic disorder	ENSG00000144476	ACKR3	0.180827	ENSG00000107562	CXCL12	0.0777086
Orphanet_206634	Genetic skeletal muscle disease	genetic disorder	ENSG00000144476	ACKR3	0.180827	ENSG00000169248	CXCL11	0.0208
Orphanet_98473	Muscular dystrophy	genetic disorder	ENSG00000144476	ACKR3	0.180827	ENSG00000169248	CXCL11	0.0208
Orphanet_183757	Rare genetic intellectual disability	genetic disorder	ENSG00000144476	ACKR3	0.180357	ENSG00000107562	CXCL12	0.224444
Orphanet_183763	Rare genetic intellectual disability with developmental anomaly	genetic disorder	ENSG00000144476	ACKR3	0.180357	ENSG00000107562	CXCL12	0.224444
Orphanet_183757	Rare genetic intellectual disability	genetic disorder	ENSG00000144476	ACKR3	0.180357	ENSG00000169248	CXCL11	0.0208
Orphanet_183763	Rare genetic intellectual disability with developmental anomaly	genetic disorder	ENSG00000144476	ACKR3	0.180357	ENSG00000169248	CXCL11	0.0208
Orphanet_68385	Neurometabolic disease	genetic disorder	ENSG00000144476	ACKR3	0.176457	ENSG00000107562	CXCL12	0.036
Orphanet_183512	Rare genetic epilepsy	genetic disorder	ENSG00000144476	ACKR3	0.176457	ENSG00000107562	CXCL12	0.0354
Orphanet_139009	Developmental anomaly of metabolic origin	genetic disorder	ENSG00000144476	ACKR3	0.176457	ENSG00000107562	CXCL12	0.0072
Orphanet_68346	Rare genetic skin disease	genetic disorder	ENSG00000144476	ACKR3	0.171921	ENSG00000107562	CXCL12	0.235064
Orphanet_183598	Rare genetic palpebral, lacrimal system and conjunctival disease	genetic disorder	ENSG00000144476	ACKR3	0.171921	ENSG00000107562	CXCL12	0.217027
Orphanet_98610	Rare conjunctival disease	genetic disorder	ENSG00000144476	ACKR3	0.171921	ENSG00000107562	CXCL12	0.212656
Orphanet_79387	Metabolic disease with skin involvement	genetic disorder	ENSG00000144476	ACKR3	0.171921	ENSG00000107562	CXCL12	0.0187
Orphanet_68346	Rare genetic skin disease	genetic disorder	ENSG00000144476	ACKR3	0.171921	ENSG00000169248	CXCL11	0.0148
Orphanet_98657	Genetic vitreous-retinal disease	genetic disorder	ENSG00000144476	ACKR3	0.158337	ENSG00000107562	CXCL12	0.0367768
Orphanet_98657	Genetic vitreous-retinal disease	genetic disorder	ENSG00000144476	ACKR3	0.158337	ENSG00000169248	CXCL11	0.0148
Orphanet_98668	Vitreoretinopathy	genetic disorder	ENSG00000144476	ACKR3	0.150637	ENSG00000107562	CXCL12	0.0199
Orphanet_98668	Vitreoretinopathy	genetic disorder	ENSG00000144476	ACKR3	0.150637	ENSG00000169248	CXCL11	0.0148
Orphanet_183536	Genetic congenital limb malformation	genetic disorder	ENSG00000144476	ACKR3	0.0379	ENSG00000107562	CXCL12	0.213422
Orphanet_404577	Genetic syndrome with limb malformations as a major feature	genetic disorder	ENSG00000144476	ACKR3	0.0379	ENSG00000107562	CXCL12	0.213422
Orphanet_1037	Arthrogryposis multiplex congenita	genetic disorder	ENSG00000144476	ACKR3	0.034	ENSG00000107562	CXCL12	0.0216
Orphanet_109007	Arthrogryposis syndrome	genetic disorder	ENSG00000144476	ACKR3	0.034	ENSG00000107562	CXCL12	0.0216
Orphanet_68336	Rare genetic tumor	genetic disorder	ENSG00000144476	ACKR3	0.0308	ENSG00000107562	CXCL12	0.0549976
Orphanet_183619	Genetic eye tumor	genetic disorder	ENSG00000144476	ACKR3	0.0308	ENSG00000107562	CXCL12	0.0168
Orphanet_790	Retinoblastoma	genetic disorder	ENSG00000144476	ACKR3	0.0308	ENSG00000107562	CXCL12	0.0168
Orphanet_404568	Dysostosis of genetic origin	genetic disorder	ENSG00000144476	ACKR3	0.0199822	ENSG00000107562	CXCL12	0.21807
Orphanet_206644	Progressive muscular dystrophy	genetic disorder	ENSG00000144476	ACKR3	0.017482	ENSG00000107562	CXCL12	0.0777086
Orphanet_206644	Progressive muscular dystrophy	genetic disorder	ENSG00000144476	ACKR3	0.017482	ENSG00000169248	CXCL11	0.0208
Orphanet_183616	Genetic neuro-ophthalmological disease	genetic disorder	ENSG00000144476	ACKR3	0.0160822	ENSG00000107562	CXCL10	0.217061
Orphanet_1531	Craniosynostosis	genetic disorder	ENSG00000144476	ACKR3	0.0160822	ENSG00000107562	CXCL12	0.0423
Orphanet_183542	Genetic cranial malformation	genetic disorder	ENSG00000144476	ACKR3	0.0160822	ENSG00000107562	CXCL12	0.0423
Orphanet_183616	Genetic neuro-ophthalmological disease	genetic disorder	ENSG00000144476	ACKR3	0.0160822	ENSG00000169248	CXCL11	0.0208
Orphanet_404571	Dysostosis of genetic origin with limb anomaly as a major feature	genetic disorder	ENSG00000144476	ACKR3	0.0156	ENSG00000107562	CXCL12	0.210872
Orphanet_102283	Multiple congenital anomalies/dysmorphic syndrome-intellectual disability	genetic disorder	ENSG00000144476	ACKR3	0.0156	ENSG00000107562	CXCL12	0.0152
Orphanet_1465	Coffin-Siris syndrome	genetic disorder	ENSG00000144476	ACKR3	0.0156	ENSG00000107562	CXCL12	0.0152
Orphanet_69028	Syndrome with brachydactyly	genetic disorder	ENSG00000144476	ACKR3	0.0156	ENSG00000107562	CXCL12	0.0152
Orphanet_183500	Genetic neurodegenerative disease	genetic disorder	ENSG00000144476	ACKR3	0.004	ENSG00000107562	CXCL12	0.0364
EFO_0005950	head and neck neoplasia	head disease	ENSG00000144476	ACKR3	0.0806742	ENSG00000107562	CXCL12	0.0812321
EFO_0005950	head and neck neoplasia	head disease	ENSG00000144476	ACKR3	0.0806742	ENSG00000169248	CXCL11	0.0735407
EFO_0000181	head and neck squamous cell carcinoma	head disease	ENSG00000144476	ACKR3	0.0621922	ENSG00000107562	CXCL12	0.0670724
EFO_0000181	head and neck squamous cell carcinoma	head disease	ENSG00000144476	ACKR3	0.0621922	ENSG00000169248	CXCL11	0.0148
EFO_0006859	head and neck malignant neoplasia	head disease	ENSG00000144476	ACKR3	0.0582	ENSG00000169248	CXCL11	0.0689407
EFO_0006859	head and neck malignant neoplasia	head disease	ENSG00000144476	ACKR3	0.0582	ENSG00000107562	CXCL12	0.0568028
EFO_1000058	nasopharyngeal squamous cell carcinoma	head disease	ENSG00000144476	ACKR3	0.052	ENSG00000107562	CXCL12	0.0512559
EFO_1000880	corneal neovascularization	head disease	ENSG00000144476	ACKR3	0.0164	ENSG00000107562	CXCL12	0.0505222
EFO_0005140	autoimmune disease	immune system disease	ENSG00000144476	ACKR3	0.239122	ENSG00000169248	CXCL11	0.21983
EFO_0005140	autoimmune disease	immune system disease	ENSG00000144476	ACKR3	0.239122	ENSG00000107562	CXCL12	0.164864
EFO_0002690	systemic lupus erythematosus	immune system disease	ENSG00000144476	ACKR3	0.2	ENSG00000107562	CXCL12	0.154483
EFO_0002690	systemic lupus erythematosus	immune system disease	ENSG00000144476	ACKR3	0.2	ENSG00000169248	CXCL11	0.0267
EFO_0005856	arthritis	immune system disease	ENSG00000144476	ACKR3	0.0410454	ENSG00000107562	CXCL12	0.0856841
EFO_0005856	arthritis	immune system disease	ENSG00000144476	ACKR3	0.0410454	ENSG00000169248	CXCL11	0.0434933
EFO_0000685	rheumatoid arthritis	immune system disease	ENSG00000144476	ACKR3	0.0365	ENSG00000107562	CXCL12	0.08465
EFO_0000685	rheumatoid arthritis	immune system disease	ENSG00000144476	ACKR3	0.0365	ENSG00000169248	CXCL11	0.0201556
EFO_0003785	allergy	immune system disease	ENSG00000144476	ACKR3	0.0269193	ENSG00000107562	CXCL12	0.0988668
EFO_0000274	atopic eczema	immune system disease	ENSG00000144476	ACKR3	0.0269193	ENSG00000107562	CXCL12	0.0904217
EFO_0003785	allergy	immune system disease	ENSG00000144476	ACKR3	0.0269193	ENSG00000169248	CXCL11	0.0712933
EFO_0000274	atopic eczema	immune system disease	ENSG00000144476	ACKR3	0.0269193	ENSG00000169248	CXCL11	0.028
EFO_0002506	osteoarthritis	immune system disease	ENSG00000144476	ACKR3	0.0241	ENSG00000107562	CXCL12	0.0585963
EFO_0000398	dermatomyositis	immune system disease	ENSG00000144476	ACKR3	0.0166344	ENSG00000169248	CXCL11	0.212354
EFO_0000398	dermatomyositis	immune system disease	ENSG00000144476	ACKR3	0.0166344	ENSG00000107562	CXCL12	0.0148
EFO_0001359	type I diabetes mellitus	immune system disease	ENSG00000144476	ACKR3	0.0165	ENSG00000107562	CXCL12	0.0840801
EFO_0003778	psoriatic arthritis	immune system disease	ENSG00000144476	ACKR3	0.0162115	ENSG00000169248	CXCL11	0.0156
EFO_0006812	autoimmune thyroid disease	immune system disease	ENSG00000144476	ACKR3	0.0124	ENSG00000169248	CXCL11	0.0618317
EFO_0006812	autoimmune thyroid disease	immune system disease	ENSG00000144476	ACKR3	0.0124	ENSG00000107562	CXCL12	0.036825
EFO_0003779	Hashimoto's thyroiditis	immune system disease	ENSG00000144476	ACKR3	0.0124	ENSG00000107562	CXCL12	0.0116
EFO_0000557	juvenile dermatomyositis	immune system disease	ENSG00000144476	ACKR3	0.00739069	ENSG00000169248	CXCL11	0.212354
EFO_0000771	bacterial disease	infectious disease	ENSG00000144476	ACKR3	0.118287	ENSG00000107562	CXCL12	0.0958071
EFO_0000771	bacterial disease	infectious disease	ENSG00000144476	ACKR3	0.118287	ENSG00000169248	CXCL11	0.0683471
EFO_0000763	viral disease	infectious disease	ENSG00000144476	ACKR3	0.104898	ENSG00000169248	CXCL11	0.38549
EFO_0000763	viral disease	infectious disease	ENSG00000144476	ACKR3	0.104898	ENSG00000107562	CXCL12	0.240688
EFO_0001062	cytomegalovirus infection	infectious disease	ENSG00000144476	ACKR3	0.0948	ENSG00000107562	CXCL12	0.2
EFO_0001062	cytomegalovirus infection	infectious disease	ENSG00000144476	ACKR3	0.0948	ENSG00000169248	CXCL11	0.0351
EFO_0004249	meningococcal infection	infectious disease	ENSG00000144476	ACKR3	0.0939449	ENSG00000169248	CXCL11	0.0152
EFO_0000764	HIV infection	infectious disease	ENSG00000144476	ACKR3	0.0248583	ENSG00000107562	CXCL12	0.11322
EFO_0002612	human herpesvirus 8 infection	infectious disease	ENSG00000144476	ACKR3	0.0212	ENSG00000107562	CXCL12	0.0315444
EFO_1000961	Helicobacter pylori infectious disease	infectious disease	ENSG00000144476	ACKR3	0.0172	ENSG00000107562	CXCL12	0.0316
EFO_0000769	Epstein-Barr virus infection	infectious disease	ENSG00000144476	ACKR3	0.0104	ENSG00000107562	CXCL12	0.0205
EFO_0000180	HIV-1 infection	infectious disease	ENSG00000144476	ACKR3	0.0068	ENSG00000107562	CXCL12	0.0746356
EFO_0000400	diabetes mellitus	metabolic disease	ENSG00000144476	ACKR3	0.0332556	ENSG00000107562	CXCL12	0.134934
EFO_0000400	diabetes mellitus	metabolic disease	ENSG00000144476	ACKR3	0.0332556	ENSG00000169248	CXCL11	0.0096
EFO_0000311	cancer	neoplasm	ENSG00000144476	ACKR3	1	ENSG00000107562	CXCL12	0.443841
EFO_0000313	carcinoma	neoplasm	ENSG00000144476	ACKR3	1	ENSG00000107562	CXCL12	0.431055
EFO_0006858	epithelial neoplasm	neoplasm	ENSG00000144476	ACKR3	1	ENSG00000107562	CXCL12	0.431055
EFO_0000311	cancer	neoplasm	ENSG00000144476	ACKR3	1	ENSG00000169248	CXCL11	0.406082
EFO_0000313	carcinoma	neoplasm	ENSG00000144476	ACKR3	1	ENSG00000169248	CXCL11	0.404843
EFO_0006858	epithelial neoplasm	neoplasm	ENSG00000144476	ACKR3	1	ENSG00000169248	CXCL11	0.404843
EFO_0003863	urogenital neoplasm	neoplasm	ENSG00000144476	ACKR3	0.965146	ENSG00000107562	CXCL12	0.38153
EFO_0003863	urogenital neoplasm	neoplasm	ENSG00000144476	ACKR3	0.965146	ENSG00000169248	CXCL11	0.255673
EFO_0000228	adenocarcinoma	neoplasm	ENSG00000144476	ACKR3	0.936988	ENSG00000169248	CXCL11	0.359174
EFO_0000228	adenocarcinoma	neoplasm	ENSG00000144476	ACKR3	0.936988	ENSG00000107562	CXCL12	0.250992
EFO_0003769	endocrine neoplasm	neoplasm	ENSG00000144476	ACKR3	0.879031	ENSG00000107562	CXCL12	0.389313
EFO_0003769	endocrine neoplasm	neoplasm	ENSG00000144476	ACKR3	0.879031	ENSG00000169248	CXCL11	0.198479
EFO_0003853	respiratory system neoplasm	neoplasm	ENSG00000144476	ACKR3	0.814455	ENSG00000169248	CXCL11	0.305084
EFO_0003853	respiratory system neoplasm	neoplasm	ENSG00000144476	ACKR3	0.814455	ENSG00000107562	CXCL12	0.209446
EFO_0001071	lung carcinoma	neoplasm	ENSG00000144476	ACKR3	0.808754	ENSG00000169248	CXCL11	0.304926
EFO_0001071	lung carcinoma	neoplasm	ENSG00000144476	ACKR3	0.808754	ENSG00000107562	CXCL12	0.207045
EFO_0002890	renal carcinoma	neoplasm	ENSG00000144476	ACKR3	0.761816	ENSG00000107562	CXCL12	0.19511
EFO_0003865	kidney neoplasm	neoplasm	ENSG00000144476	ACKR3	0.761816	ENSG00000107562	CXCL12	0.19511
EFO_0002890	renal carcinoma	neoplasm	ENSG00000144476	ACKR3	0.761816	ENSG00000169248	CXCL11	0.150702
EFO_0003865	kidney neoplasm	neoplasm	ENSG00000144476	ACKR3	0.761816	ENSG00000169248	CXCL11	0.150702
EFO_0003860	pancreatic neoplasm	neoplasm	ENSG00000144476	ACKR3	0.754159	ENSG00000107562	CXCL12	0.283361
EFO_0003860	pancreatic neoplasm	neoplasm	ENSG00000144476	ACKR3	0.754159	ENSG00000169248	CXCL11	0.194015
EFO_0000681	renal cell carcinoma	neoplasm	ENSG00000144476	ACKR3	0.752769	ENSG00000107562	CXCL12	0.180054
EFO_0000681	renal cell carcinoma	neoplasm	ENSG00000144476	ACKR3	0.752769	ENSG00000169248	CXCL11	0.150702
EFO_0000707	squamous cell carcinoma	neoplasm	ENSG00000144476	ACKR3	0.721282	ENSG00000107562	CXCL12	0.070331
EFO_0000707	squamous cell carcinoma	neoplasm	ENSG00000144476	ACKR3	0.721282	ENSG00000169248	CXCL11	0.0584236
EFO_0000571	lung adenocarcinoma	neoplasm	ENSG00000144476	ACKR3	0.716642	ENSG00000169248	CXCL11	0.259163
EFO_0000571	lung adenocarcinoma	neoplasm	ENSG00000144476	ACKR3	0.716642	ENSG00000107562	CXCL12	0.0535775
EFO_0004198	skin neoplasm	neoplasm	ENSG00000144476	ACKR3	0.707308	ENSG00000169248	CXCL11	0.275621
EFO_0004198	skin neoplasm	neoplasm	ENSG00000144476	ACKR3	0.707308	ENSG00000107562	CXCL12	0.0999106
EFO_0000756	melanoma	neoplasm	ENSG00000144476	ACKR3	0.704669	ENSG00000169248	CXCL11	0.275488
EFO_0000756	melanoma	neoplasm	ENSG00000144476	ACKR3	0.704669	ENSG00000107562	CXCL12	0.0934243
EFO_0000305	breast carcinoma	neoplasm	ENSG00000144476	ACKR3	0.6901	ENSG00000107562	CXCL12	0.371613
EFO_0000305	breast carcinoma	neoplasm	ENSG00000144476	ACKR3	0.6901	ENSG00000169248	CXCL11	0.137737
EFO_0002618	pancreatic carcinoma	neoplasm	ENSG00000144476	ACKR3	0.61527	ENSG00000107562	CXCL12	0.282178
EFO_0002618	pancreatic carcinoma	neoplasm	ENSG00000144476	ACKR3	0.61527	ENSG00000169248	CXCL11	0.193604
EFO_0000349	clear cell renal carcinoma	neoplasm	ENSG00000144476	ACKR3	0.600485	ENSG00000169248	CXCL11	0.137435
EFO_0000349	clear cell renal carcinoma	neoplasm	ENSG00000144476	ACKR3	0.600485	ENSG00000107562	CXCL12	0.0346
EFO_0000708	squamous cell lung carcinoma	neoplasm	ENSG00000144476	ACKR3	0.565943	ENSG00000169248	CXCL11	0.0464671
EFO_0000430	ductal adenocarcinoma	neoplasm	ENSG00000144476	ACKR3	0.555556	ENSG00000107562	CXCL12	0.062937
EFO_0002517	pancreatic ductal adenocarcinoma	neoplasm	ENSG00000144476	ACKR3	0.555556	ENSG00000107562	CXCL12	0.0577726
EFO_0000389	cutaneous melanoma	neoplasm	ENSG00000144476	ACKR3	0.555556	ENSG00000107562	CXCL12	0.0577
EFO_0004193	basal cell carcinoma	neoplasm	ENSG00000144476	ACKR3	0.555556	ENSG00000107562	CXCL12	0.0354
EFO_0003833	brain neoplasm	neoplasm	ENSG00000144476	ACKR3	0.337234	ENSG00000107562	CXCL12	0.285679
EFO_0003833	brain neoplasm	neoplasm	ENSG00000144476	ACKR3	0.337234	ENSG00000169248	CXCL11	0.107526
EFO_0000326	central nervous system cancer	neoplasm	ENSG00000144476	ACKR3	0.336877	ENSG00000107562	CXCL12	0.285425
EFO_0000326	central nervous system cancer	neoplasm	ENSG00000144476	ACKR3	0.336877	ENSG00000169248	CXCL11	0.172084
EFO_0005543	glioma	neoplasm	ENSG00000144476	ACKR3	0.336145	ENSG00000107562	CXCL12	0.285365
EFO_0005543	glioma	neoplasm	ENSG00000144476	ACKR3	0.336145	ENSG00000169248	CXCL11	0.0520405
EFO_0000272	astrocytoma	neoplasm	ENSG00000144476	ACKR3	0.317202	ENSG00000107562	CXCL12	0.19768
EFO_0000272	astrocytoma	neoplasm	ENSG00000144476	ACKR3	0.317202	ENSG00000169248	CXCL11	0.0432351
EFO_0000519	glioblastoma multiforme	neoplasm	ENSG00000144476	ACKR3	0.31511	ENSG00000107562	CXCL12	0.196465
EFO_0000519	glioblastoma multiforme	neoplasm	ENSG00000144476	ACKR3	0.31511	ENSG00000169248	CXCL11	0.0417583
EFO_0001642	lymphoid neoplasm	neoplasm	ENSG00000144476	ACKR3	0.284882	ENSG00000107562	CXCL12	0.350645
EFO_0001642	lymphoid neoplasm	neoplasm	ENSG00000144476	ACKR3	0.284882	ENSG00000169248	CXCL11	0.114724
EFO_0002427	myeloid neoplasm	neoplasm	ENSG00000144476	ACKR3	0.249165	ENSG00000107562	CXCL12	0.283343
EFO_0002427	myeloid neoplasm	neoplasm	ENSG00000144476	ACKR3	0.249165	ENSG00000169248	CXCL11	0.100801
EFO_0000565	leukemia	neoplasm	ENSG00000144476	ACKR3	0.247238	ENSG00000107562	CXCL12	0.348758
EFO_0000565	leukemia	neoplasm	ENSG00000144476	ACKR3	0.247238	ENSG00000169248	CXCL11	0.105601
EFO_1000068	Acute Leukemia	neoplasm	ENSG00000144476	ACKR3	0.244198	ENSG00000107562	CXCL12	0.279509
EFO_1000068	Acute Leukemia	neoplasm	ENSG00000144476	ACKR3	0.244198	ENSG00000169248	CXCL11	0.0960469
EFO_0000222	acute myeloid leukemia	neoplasm	ENSG00000144476	ACKR3	0.239791	ENSG00000107562	CXCL12	0.279267
EFO_0000222	acute myeloid leukemia	neoplasm	ENSG00000144476	ACKR3	0.239791	ENSG00000169248	CXCL11	0.0960469
EFO_0003869	breast neoplasm	neoplasm	ENSG00000144476	ACKR3	0.234382	ENSG00000107562	CXCL12	0.0643037
EFO_0003869	breast neoplasm	neoplasm	ENSG00000144476	ACKR3	0.234382	ENSG00000169248	CXCL11	0.0388143
EFO_0000304	breast adenocarcinoma	neoplasm	ENSG00000144476	ACKR3	0.233476	ENSG00000107562	CXCL12	0.0641214
EFO_0000304	breast adenocarcinoma	neoplasm	ENSG00000144476	ACKR3	0.233476	ENSG00000169248	CXCL11	0.0388143
EFO_0000588	mesothelioma	neoplasm	ENSG00000144476	ACKR3	0.183878	ENSG00000107562	CXCL12	0.101267
EFO_0000588	mesothelioma	neoplasm	ENSG00000144476	ACKR3	0.183878	ENSG00000169248	CXCL11	0.0221453
EFO_0000220	acute lymphoblastic leukemia	neoplasm	ENSG00000144476	ACKR3	0.182094	ENSG00000107562	CXCL12	0.115533
EFO_0002425	neoplasm of immature B and T cells	neoplasm	ENSG00000144476	ACKR3	0.182094	ENSG00000107562	CXCL12	0.115533
EFO_0000220	acute lymphoblastic leukemia	neoplasm	ENSG00000144476	ACKR3	0.182094	ENSG00000169248	CXCL11	0.0613458
EFO_0002425	neoplasm of immature B and T cells	neoplasm	ENSG00000144476	ACKR3	0.182094	ENSG00000169248	CXCL11	0.0613458
EFO_1000355	Malignant Mesothelioma	neoplasm	ENSG00000144476	ACKR3	0.172503	ENSG00000107562	CXCL12	0.0905311
EFO_1000355	Malignant Mesothelioma	neoplasm	ENSG00000144476	ACKR3	0.172503	ENSG00000169248	CXCL11	0.0221453
EFO_1000044	pancreatic adenocarcinoma	neoplasm	ENSG00000144476	ACKR3	0.161	ENSG00000107562	CXCL12	0.173111
EFO_0000621	neuroblastoma	neoplasm	ENSG00000144476	ACKR3	0.140939	ENSG00000107562	CXCL12	0.111445
EFO_0005784	embryonal neoplasm	neoplasm	ENSG00000144476	ACKR3	0.119607	ENSG00000107562	CXCL12	0.116359
EFO_0005784	embryonal neoplasm	neoplasm	ENSG00000144476	ACKR3	0.119607	ENSG00000169248	CXCL11	0.0910413
EFO_0002939	medulloblastoma	neoplasm	ENSG00000144476	ACKR3	0.110825	ENSG00000169248	CXCL11	0.0910413
EFO_0002939	medulloblastoma	neoplasm	ENSG00000144476	ACKR3	0.110825	ENSG00000107562	CXCL12	0.0687361
EFO_0000691	sarcoma	neoplasm	ENSG00000144476	ACKR3	0.103702	ENSG00000107562	CXCL12	0.273622
EFO_0000691	sarcoma	neoplasm	ENSG00000144476	ACKR3	0.103702	ENSG00000169248	CXCL11	0.0737891
EFO_0003820	bone neoplasm	neoplasm	ENSG00000144476	ACKR3	0.099454	ENSG00000107562	CXCL12	0.268716
EFO_0000637	osteosarcoma	neoplasm	ENSG00000144476	ACKR3	0.099454	ENSG00000107562	CXCL12	0.266503
EFO_0000574	lymphoma	neoplasm	ENSG00000144476	ACKR3	0.0832723	ENSG00000107562	CXCL12	0.108967
EFO_0000574	lymphoma	neoplasm	ENSG00000144476	ACKR3	0.0832723	ENSG00000169248	CXCL11	0.0236444
EFO_0000198	myelodysplastic syndrome	neoplasm	ENSG00000144476	ACKR3	0.0824	ENSG00000107562	CXCL12	0.116197
EFO_0000292	bladder carcinoma	neoplasm	ENSG00000144476	ACKR3	0.0792556	ENSG00000107562	CXCL12	0.0958284
EFO_0000292	bladder carcinoma	neoplasm	ENSG00000144476	ACKR3	0.0792556	ENSG00000169248	CXCL11	0.0290906
EFO_0000096	neoplasm of mature B-cells	neoplasm	ENSG00000144476	ACKR3	0.0790489	ENSG00000107562	CXCL12	0.299928
EFO_0000096	neoplasm of mature B-cells	neoplasm	ENSG00000144476	ACKR3	0.0790489	ENSG00000169248	CXCL11	0.0188
EFO_0003060	non-small cell lung carcinoma	neoplasm	ENSG00000144476	ACKR3	0.0716228	ENSG00000107562	CXCL12	0.134144
EFO_0003060	non-small cell lung carcinoma	neoplasm	ENSG00000144476	ACKR3	0.0716228	ENSG00000169248	CXCL11	0.0594889
EFO_0000221	acute monocytic leukemia	neoplasm	ENSG00000144476	ACKR3	0.0714957	ENSG00000107562	CXCL12	0.186523
EFO_0000221	acute monocytic leukemia	neoplasm	ENSG00000144476	ACKR3	0.0714957	ENSG00000169248	CXCL11	0.0960469
EFO_0000632	oligodendroglioma	neoplasm	ENSG00000144476	ACKR3	0.0691099	ENSG00000107562	CXCL12	0.0292
EFO_0003841	thyroid neoplasm	neoplasm	ENSG00000144476	ACKR3	0.0678106	ENSG00000107562	CXCL12	0.0591912
EFO_0000641	papillary thyroid carcinoma	neoplasm	ENSG00000144476	ACKR3	0.0675575	ENSG00000107562	CXCL12	0.05901
EFO_0002892	thyroid carcinoma	neoplasm	ENSG00000144476	ACKR3	0.0675575	ENSG00000107562	CXCL12	0.05901
EFO_0002422	benign neoplasm	neoplasm	ENSG00000144476	ACKR3	0.0658831	ENSG00000107562	CXCL12	0.106199
EFO_0002422	benign neoplasm	neoplasm	ENSG00000144476	ACKR3	0.0658831	ENSG00000169248	CXCL11	0.0184
EFO_0000662	polyp	neoplasm	ENSG00000144476	ACKR3	0.062	ENSG00000107562	CXCL12	0.0192
EFO_0000662	polyp	neoplasm	ENSG00000144476	ACKR3	0.062	ENSG00000169248	CXCL11	0.0144
EFO_0000232	adenoma	neoplasm	ENSG00000144476	ACKR3	0.0619307	ENSG00000107562	CXCL12	0.102492
EFO_0000232	adenoma	neoplasm	ENSG00000144476	ACKR3	0.0619307	ENSG00000169248	CXCL11	0.0144
EFO_0004906	metastasis to lymph node	neoplasm	ENSG00000144476	ACKR3	0.060302	ENSG00000107562	CXCL12	0.0861019
EFO_0004906	metastasis to lymph node	neoplasm	ENSG00000144476	ACKR3	0.060302	ENSG00000169248	CXCL11	0.016
EFO_1000478	Pituitary Gland Adenoma	neoplasm	ENSG00000144476	ACKR3	0.0568222	ENSG00000107562	CXCL12	0.0973725
EFO_0002918	rhabdomyosarcoma	neoplasm	ENSG00000144476	ACKR3	0.0541464	ENSG00000107562	CXCL12	0.0430636
EFO_0002918	rhabdomyosarcoma	neoplasm	ENSG00000144476	ACKR3	0.0541464	ENSG00000169248	CXCL11	0.0304
EFO_0000239	adrenal gland pheochromocytoma	neoplasm	ENSG00000144476	ACKR3	0.054	ENSG00000107562	CXCL12	0.0873333
EFO_0003850	adrenal gland neoplasm	neoplasm	ENSG00000144476	ACKR3	0.054	ENSG00000107562	CXCL12	0.0873333
EFO_0000191	MALT lymphoma	neoplasm	ENSG00000144476	ACKR3	0.0536	ENSG00000107562	CXCL12	0.051474
EFO_0000403	diffuse large B-cell lymphoma	neoplasm	ENSG00000144476	ACKR3	0.0476	ENSG00000107562	CXCL12	0.03634
EFO_0000514	germ cell tumor	neoplasm	ENSG00000144476	ACKR3	0.0424	ENSG00000107562	CXCL12	0.0641616
EFO_0000514	germ cell tumor	neoplasm	ENSG00000144476	ACKR3	0.0424	ENSG00000169248	CXCL11	0.0128
EFO_0000200	plasma cell neoplasm	neoplasm	ENSG00000144476	ACKR3	0.0413942	ENSG00000107562	CXCL12	0.103475
EFO_0000200	plasma cell neoplasm	neoplasm	ENSG00000144476	ACKR3	0.0413942	ENSG00000169248	CXCL11	0.0152
EFO_0000095	chronic lymphocytic leukemia	neoplasm	ENSG00000144476	ACKR3	0.0396499	ENSG00000107562	CXCL12	0.292161
EFO_0000095	chronic lymphocytic leukemia	neoplasm	ENSG00000144476	ACKR3	0.0396499	ENSG00000169248	CXCL11	0.0144
EFO_0000186	invasive ductal carcinoma	neoplasm	ENSG00000144476	ACKR3	0.0390601	ENSG00000169248	CXCL11	0.0919678
EFO_0000186	invasive ductal carcinoma	neoplasm	ENSG00000144476	ACKR3	0.0390601	ENSG00000107562	CXCL12	0.056427
EFO_0006890	fibrosis	neoplasm	ENSG00000144476	ACKR3	0.0386796	ENSG00000107562	CXCL12	0.107208
EFO_0006890	fibrosis	neoplasm	ENSG00000144476	ACKR3	0.0386796	ENSG00000169248	CXCL11	0.0602416
EFO_0000770	malignant pleural mesothelioma	neoplasm	ENSG00000144476	ACKR3	0.0368	ENSG00000107562	CXCL12	0.048
EFO_0003093	adrenocortical carcinoma	neoplasm	ENSG00000144476	ACKR3	0.0365719	ENSG00000107562	CXCL12	0.110654
EFO_0000174	Ewing sarcoma	neoplasm	ENSG00000144476	ACKR3	0.0343333	ENSG00000107562	CXCL12	0.109073
EFO_0001378	multiple myeloma	neoplasm	ENSG00000144476	ACKR3	0.0339942	ENSG00000107562	CXCL12	0.10089
EFO_0001378	multiple myeloma	neoplasm	ENSG00000144476	ACKR3	0.0339942	ENSG00000169248	CXCL11	0.0152
EFO_0003824	eye neoplasm	neoplasm	ENSG00000144476	ACKR3	0.0308	ENSG00000107562	CXCL12	0.0710891
EFO_0003824	eye neoplasm	neoplasm	ENSG00000144476	ACKR3	0.0308	ENSG00000169248	CXCL11	0.0144
EFO_0000558	Kaposi's sarcoma	neoplasm	ENSG00000144476	ACKR3	0.0304	ENSG00000107562	CXCL12	0.0368
EFO_0002616	macroglobulinemia	neoplasm	ENSG00000144476	ACKR3	0.0296	ENSG00000107562	CXCL12	0.0503936
EFO_0000432	ductal carcinoma in situ	neoplasm	ENSG00000144476	ACKR3	0.0281639	ENSG00000107562	CXCL12	0.0244297
EFO_0000432	ductal carcinoma in situ	neoplasm	ENSG00000144476	ACKR3	0.0281639	ENSG00000169248	CXCL11	0.012792
EFO_0002428	chronic myeloproliferative disorder	neoplasm	ENSG00000144476	ACKR3	0.0269	ENSG00000107562	CXCL12	0.0803338
EFO_0000339	chronic myelogenous leukemia	neoplasm	ENSG00000144476	ACKR3	0.0269	ENSG00000107562	CXCL12	0.0795268
EFO_0000339	chronic myelogenous leukemia	neoplasm	ENSG00000144476	ACKR3	0.0269	ENSG00000169248	CXCL11	0.0398804
EFO_0002428	chronic myeloproliferative disorder	neoplasm	ENSG00000144476	ACKR3	0.0269	ENSG00000169248	CXCL11	0.0398804
EFO_0000702	small cell lung carcinoma	neoplasm	ENSG00000144476	ACKR3	0.0255	ENSG00000107562	CXCL12	0.112177
EFO_0000702	small cell lung carcinoma	neoplasm	ENSG00000144476	ACKR3	0.0255	ENSG00000169248	CXCL11	0.0531
EFO_0000206	stage II endometrioid carcinoma	neoplasm	ENSG00000144476	ACKR3	0.0244	ENSG00000107562	CXCL12	0.0809722
EFO_1001364	Lymphatic Metastasis	neoplasm	ENSG00000144476	ACKR3	0.0224	ENSG00000107562	CXCL12	0.0299178
EFO_1000254	Fibroadenoma	neoplasm	ENSG00000144476	ACKR3	0.0194295	ENSG00000107562	CXCL12	0.016152
EFO_0005288	non-small cell lung adenocarcinoma	neoplasm	ENSG00000144476	ACKR3	0.0168	ENSG00000107562	CXCL12	0.0651222
EFO_0004289	lymphoid leukemia	neoplasm	ENSG00000144476	ACKR3	0.0164	ENSG00000107562	CXCL12	0.051671
EFO_0002617	metastatic melanoma	neoplasm	ENSG00000144476	ACKR3	0.016	ENSG00000107562	CXCL12	0.0164
EFO_0002617	metastatic melanoma	neoplasm	ENSG00000144476	ACKR3	0.016	ENSG00000169248	CXCL11	0.016
EFO_0000309	Burkitts lymphoma	neoplasm	ENSG00000144476	ACKR3	0.0152	ENSG00000107562	CXCL12	0.0207333
EFO_0000499	follicular thyroid adenoma	neoplasm	ENSG00000144476	ACKR3	0.0124	ENSG00000107562	CXCL12	0.0116
EFO_1000015	aldosterone-producing adenoma	neoplasm	ENSG00000144476	ACKR3	0.0083491	ENSG00000107562	CXCL12	0.0134813
EFO_0005774	brain disease	nervous system disease	ENSG00000144476	ACKR3	0.345283	ENSG00000107562	CXCL12	0.323486
EFO_0005774	brain disease	nervous system disease	ENSG00000144476	ACKR3	0.345283	ENSG00000169248	CXCL11	0.119873
EFO_0001423	encephalomyelitis	nervous system disease	ENSG00000144476	ACKR3	0.197743	ENSG00000107562	CXCL12	0.263146
EFO_1001456	central nervous system infection	nervous system disease	ENSG00000144476	ACKR3	0.197743	ENSG00000107562	CXCL12	0.263146
EFO_0001423	encephalomyelitis	nervous system disease	ENSG00000144476	ACKR3	0.197743	ENSG00000169248	CXCL11	0.0611252
EFO_1001456	central nervous system infection	nervous system disease	ENSG00000144476	ACKR3	0.197743	ENSG00000169248	CXCL11	0.0611252
EFO_0001066	experimental autoimmune encephalomyelitis	nervous system disease	ENSG00000144476	ACKR3	0.196475	ENSG00000107562	CXCL12	0.262595
EFO_0001066	experimental autoimmune encephalomyelitis	nervous system disease	ENSG00000144476	ACKR3	0.196475	ENSG00000169248	CXCL11	0.0560956
EFO_0000677	mental or behavioural disorder	nervous system disease	ENSG00000144476	ACKR3	0.082695	ENSG00000107562	CXCL12	0.204018
EFO_0000677	mental or behavioural disorder	nervous system disease	ENSG00000144476	ACKR3	0.082695	ENSG00000169248	CXCL11	0.004
EFO_0003890	drug dependence	nervous system disease	ENSG00000144476	ACKR3	0.07582	ENSG00000107562	CXCL12	0.0461278
EFO_0000692	schizophrenia	nervous system disease	ENSG00000144476	ACKR3	0.0404	ENSG00000107562	CXCL12	0.0283444
EFO_0003768	nicotine dependence	nervous system disease	ENSG00000144476	ACKR3	0.0172	ENSG00000107562	CXCL12	0.0460238
EFO_0005772	neurodegenerative disease	nervous system disease	ENSG00000144476	ACKR3	0.004	ENSG00000107562	CXCL12	0.0582367
other	other disease	other	ENSG00000144476	ACKR3	0.358606	ENSG00000107562	CXCL12	0.329909
other	other disease	other	ENSG00000144476	ACKR3	0.358606	ENSG00000169248	CXCL11	0.129272
EFO_0001444	measurement	other	ENSG00000144476	ACKR3	0.34283	ENSG00000107562	CXCL12	0.0351636
GO_0008150	biological process	other	ENSG00000144476	ACKR3	0.317905	ENSG00000107562	CXCL12	0.012113
GO_0042493	response to drug	other	ENSG00000144476	ACKR3	0.317905	ENSG00000107562	CXCL12	0.012113
GO_0050896	response to stimulus	other	ENSG00000144476	ACKR3	0.317905	ENSG00000107562	CXCL12	0.012113
EFO_0000651	phenotype	other	ENSG00000144476	ACKR3	0.070539	ENSG00000107562	CXCL12	0.247689
EFO_0000651	phenotype	other	ENSG00000144476	ACKR3	0.070539	ENSG00000169248	CXCL11	0.0789281
EFO_0002460	hypertrophy	other	ENSG00000144476	ACKR3	0.0464	ENSG00000107562	CXCL12	0.0738962
HP_0001626	Abnormality of the cardiovascular system	other	ENSG00000144476	ACKR3	0.043742	ENSG00000107562	CXCL12	0.109234
EFO_0000556	ischemia	other	ENSG00000144476	ACKR3	0.043742	ENSG00000107562	CXCL12	0.109232
EFO_0000556	ischemia	other	ENSG00000144476	ACKR3	0.043742	ENSG00000169248	CXCL11	0.006
HP_0001626	Abnormality of the cardiovascular system	other	ENSG00000144476	ACKR3	0.043742	ENSG00000169248	CXCL11	0.006
EFO_0003765	sign or symptom	other	ENSG00000144476	ACKR3	0.0432	ENSG00000107562	CXCL12	0.168586
EFO_0003774	hyperlipidemia	other	ENSG00000144476	ACKR3	0.0432	ENSG00000107562	CXCL12	0.06025
EFO_0003765	sign or symptom	other	ENSG00000144476	ACKR3	0.0432	ENSG00000169248	CXCL11	0.0115444
EFO_0003774	hyperlipidemia	other	ENSG00000144476	ACKR3	0.0432	ENSG00000169248	CXCL11	0.0076
HP_0002715	abnormality of the immune system	other	ENSG00000144476	ACKR3	0.037168	ENSG00000107562	CXCL12	0.237976
HP_0002715	abnormality of the immune system	other	ENSG00000144476	ACKR3	0.037168	ENSG00000169248	CXCL11	0.0732927
HP_0001919	Acute kidney injury	other	ENSG00000144476	ACKR3	0.0356	ENSG00000107562	CXCL12	0.0432
HP_0011277	abnormality of the urinary system physiology	other	ENSG00000144476	ACKR3	0.0356	ENSG00000107562	CXCL12	0.0432
HP_0012211	abnormal renal physiology	other	ENSG00000144476	ACKR3	0.0356	ENSG00000107562	CXCL12	0.0432
HP_0002637	Cerebral ischemia	other	ENSG00000144476	ACKR3	0.035	ENSG00000107562	CXCL12	0.0683959
MP_0001845	inflammation	other	ENSG00000144476	ACKR3	0.0343818	ENSG00000107562	CXCL12	0.2374
MP_0001845	inflammation	other	ENSG00000144476	ACKR3	0.0343818	ENSG00000169248	CXCL11	0.0689279
HP_0001438	abnormality of the abdomen	other	ENSG00000144476	ACKR3	0.0181	ENSG00000107562	CXCL12	0.0849637
HP_0001438	abnormality of the abdomen	other	ENSG00000144476	ACKR3	0.0181	ENSG00000169248	CXCL11	0.048152
EFO_0003934	fatty liver	other	ENSG00000144476	ACKR3	0.018	ENSG00000107562	CXCL12	0.04995
HP_0000153	abnormality of the mouth	other	ENSG00000144476	ACKR3	0.0168	ENSG00000169248	CXCL11	0.024
HP_0000153	abnormality of the mouth	other	ENSG00000144476	ACKR3	0.0168	ENSG00000107562	CXCL12	0.0116
HP_0002745	Oral leukoplakia	other	ENSG00000144476	ACKR3	0.0168	ENSG00000107562	CXCL12	0.0116
HP_0000818	Abnormality of the endocrine system	other	ENSG00000144476	ACKR3	0.0156	ENSG00000107562	CXCL12	0.0494178
HP_0001392	abnormality of the liver	other	ENSG00000144476	ACKR3	0.0156	ENSG00000107562	CXCL12	0.0494178
HP_0012115	hepatitis	other	ENSG00000144476	ACKR3	0.0156	ENSG00000107562	CXCL12	0.0494178
HP_0000818	Abnormality of the endocrine system	other	ENSG00000144476	ACKR3	0.0156	ENSG00000169248	CXCL11	0.048152
HP_0001392	abnormality of the liver	other	ENSG00000144476	ACKR3	0.0156	ENSG00000169248	CXCL11	0.048152
HP_0012115	hepatitis	other	ENSG00000144476	ACKR3	0.0156	ENSG00000169248	CXCL11	0.048152
EFO_0001420	sepsis	other	ENSG00000144476	ACKR3	0.0111448	ENSG00000107562	CXCL12	0.0776201
EFO_0001420	sepsis	other	ENSG00000144476	ACKR3	0.0111448	ENSG00000169248	CXCL11	0.0215042
HP_0001541	ascites	other	ENSG00000144476	ACKR3	0.01	ENSG00000107562	CXCL12	0.0793725
EFO_0000616	neoplasm	other disease	ENSG00000144476	ACKR3	1	ENSG00000107562	CXCL12	0.44445
EFO_0000616	neoplasm	other disease	ENSG00000144476	ACKR3	1	ENSG00000169248	CXCL11	0.419254
EFO_0000405	digestive system disease	other disease	ENSG00000144476	ACKR3	0.942576	ENSG00000107562	CXCL12	0.410001
EFO_0000405	digestive system disease	other disease	ENSG00000144476	ACKR3	0.942576	ENSG00000169248	CXCL11	0.374004
EFO_0001379	endocrine system disease	other disease	ENSG00000144476	ACKR3	0.895616	ENSG00000107562	CXCL12	0.407134
EFO_0001379	endocrine system disease	other disease	ENSG00000144476	ACKR3	0.895616	ENSG00000169248	CXCL11	0.201202
EFO_0000512	reproductive system disease	other disease	ENSG00000144476	ACKR3	0.844399	ENSG00000107562	CXCL12	0.310183
EFO_0000512	reproductive system disease	other disease	ENSG00000144476	ACKR3	0.844399	ENSG00000169248	CXCL11	0.245009
EFO_0000684	respiratory system disease	other disease	ENSG00000144476	ACKR3	0.840307	ENSG00000169248	CXCL11	0.555969
EFO_0000684	respiratory system disease	other disease	ENSG00000144476	ACKR3	0.840307	ENSG00000107562	CXCL12	0.245151
EFO_0003086	kidney disease	other disease	ENSG00000144476	ACKR3	0.77409	ENSG00000107562	CXCL12	0.196755
EFO_0003086	kidney disease	other disease	ENSG00000144476	ACKR3	0.77409	ENSG00000169248	CXCL11	0.150954
EFO_0000701	skin disease	other disease	ENSG00000144476	ACKR3	0.744053	ENSG00000169248	CXCL11	0.495366
EFO_0000701	skin disease	other disease	ENSG00000144476	ACKR3	0.744053	ENSG00000107562	CXCL12	0.248843
EFO_0000618	nervous system disease	other disease	ENSG00000144476	ACKR3	0.353101	ENSG00000107562	CXCL12	0.353554
EFO_0000618	nervous system disease	other disease	ENSG00000144476	ACKR3	0.353101	ENSG00000169248	CXCL11	0.18359
EFO_0005803	hematological system disease	other disease	ENSG00000144476	ACKR3	0.323721	ENSG00000107562	CXCL12	0.380242
EFO_0005803	hematological system disease	other disease	ENSG00000144476	ACKR3	0.323721	ENSG00000169248	CXCL11	0.114724
EFO_0002461	skeletal system disease	other disease	ENSG00000144476	ACKR3	0.304128	ENSG00000107562	CXCL12	0.309942
EFO_0002461	skeletal system disease	other disease	ENSG00000144476	ACKR3	0.304128	ENSG00000169248	CXCL11	0.0635179
EFO_0000319	cardiovascular disease	other disease	ENSG00000144476	ACKR3	0.301239	ENSG00000107562	CXCL12	0.2409
EFO_0000319	cardiovascular disease	other disease	ENSG00000144476	ACKR3	0.301239	ENSG00000169248	CXCL11	0.070409
EFO_0000508	genetic disorder	other disease	ENSG00000144476	ACKR3	0.294718	ENSG00000107562	CXCL12	0.692892
EFO_0000508	genetic disorder	other disease	ENSG00000144476	ACKR3	0.294718	ENSG00000169248	CXCL11	0.326764
EFO_0000540	immune system disease	other disease	ENSG00000144476	ACKR3	0.239389	ENSG00000169248	CXCL11	0.488161
EFO_0000540	immune system disease	other disease	ENSG00000144476	ACKR3	0.239389	ENSG00000107562	CXCL12	0.253395
EFO_0003966	eye disease	other disease	ENSG00000144476	ACKR3	0.229356	ENSG00000107562	CXCL12	0.253005
EFO_0003966	eye disease	other disease	ENSG00000144476	ACKR3	0.229356	ENSG00000169248	CXCL11	0.0553996
EFO_0000589	metabolic disease	other disease	ENSG00000144476	ACKR3	0.19987	ENSG00000107562	CXCL12	0.230528
EFO_0000589	metabolic disease	other disease	ENSG00000144476	ACKR3	0.19987	ENSG00000169248	CXCL11	0.230063
EFO_0005741	infectious disease	other disease	ENSG00000144476	ACKR3	0.136439	ENSG00000169248	CXCL11	0.391675
EFO_0005741	infectious disease	other disease	ENSG00000144476	ACKR3	0.136439	ENSG00000107562	CXCL12	0.243433
EFO_1000018	bladder disease	other disease	ENSG00000144476	ACKR3	0.0826132	ENSG00000107562	CXCL12	0.1044
EFO_1000018	bladder disease	other disease	ENSG00000144476	ACKR3	0.0826132	ENSG00000169248	CXCL11	0.0408582
EFO_0000524	head disease	other disease	ENSG00000144476	ACKR3	0.0811003	ENSG00000107562	CXCL12	0.095323
EFO_0000524	head disease	other disease	ENSG00000144476	ACKR3	0.0811003	ENSG00000169248	CXCL11	0.0872877
EFO_0000536	hyperplasia	other disease	ENSG00000144476	ACKR3	0.0197	ENSG00000107562	CXCL12	0.102136
EFO_0001663	prostate carcinoma	reproductive system disease	ENSG00000144476	ACKR3	0.749547	ENSG00000107562	CXCL12	0.276177
EFO_0001663	prostate carcinoma	reproductive system disease	ENSG00000144476	ACKR3	0.749547	ENSG00000169248	CXCL11	0.0569526
EFO_0005771	ovarian disease	reproductive system disease	ENSG00000144476	ACKR3	0.577693	ENSG00000107562	CXCL12	0.222011
EFO_0003893	ovarian neoplasm	reproductive system disease	ENSG00000144476	ACKR3	0.577693	ENSG00000107562	CXCL12	0.222007
EFO_0003893	ovarian neoplasm	reproductive system disease	ENSG00000144476	ACKR3	0.577693	ENSG00000169248	CXCL11	0.098213
EFO_0005771	ovarian disease	reproductive system disease	ENSG00000144476	ACKR3	0.577693	ENSG00000169248	CXCL11	0.098213
EFO_0000673	prostate adenocarcinoma	reproductive system disease	ENSG00000144476	ACKR3	0.555556	ENSG00000169248	CXCL11	0.0299698
EFO_0000196	metastatic prostate cancer	reproductive system disease	ENSG00000144476	ACKR3	0.135821	ENSG00000107562	CXCL12	0.0347757
EFO_0001061	cervical carcinoma	reproductive system disease	ENSG00000144476	ACKR3	0.0895469	ENSG00000107562	CXCL12	0.190142
EFO_0001075	ovarian carcinoma	reproductive system disease	ENSG00000144476	ACKR3	0.0804338	ENSG00000107562	CXCL12	0.222007
EFO_0001075	ovarian carcinoma	reproductive system disease	ENSG00000144476	ACKR3	0.0804338	ENSG00000169248	CXCL11	0.098213
EFO_0003859	uterine neoplasm	reproductive system disease	ENSG00000144476	ACKR3	0.0424	ENSG00000169248	CXCL11	0.216042
EFO_0003859	uterine neoplasm	reproductive system disease	ENSG00000144476	ACKR3	0.0424	ENSG00000107562	CXCL12	0.0425862
EFO_0002893	choriocarcinoma	reproductive system disease	ENSG00000144476	ACKR3	0.0424	ENSG00000107562	CXCL12	0.0419472
EFO_1000172	cervical squamous cell carcinoma	reproductive system disease	ENSG00000144476	ACKR3	0.0376	ENSG00000107562	CXCL12	0.0352
EFO_0005232	endometrium adenocarcinoma	reproductive system disease	ENSG00000144476	ACKR3	0.0244	ENSG00000107562	CXCL12	0.0364
EFO_0003818	lung disease	respiratory system disease	ENSG00000144476	ACKR3	0.834316	ENSG00000169248	CXCL11	0.305927
EFO_0003818	lung disease	respiratory system disease	ENSG00000144476	ACKR3	0.834316	ENSG00000107562	CXCL12	0.235727
EFO_0000768	idiopathic pulmonary fibrosis	respiratory system disease	ENSG00000144476	ACKR3	0.234439	ENSG00000107562	CXCL12	0.192797
EFO_0000768	idiopathic pulmonary fibrosis	respiratory system disease	ENSG00000144476	ACKR3	0.234439	ENSG00000169248	CXCL11	0.0224444
Orphanet_3389	Tuberculosis	respiratory system disease	ENSG00000144476	ACKR3	0.0806242	ENSG00000169248	CXCL11	0.0581693
Orphanet_3389	Tuberculosis	respiratory system disease	ENSG00000144476	ACKR3	0.0806242	ENSG00000107562	CXCL12	0.0501853
EFO_0000650	whooping cough	respiratory system disease	ENSG00000144476	ACKR3	0.0321	ENSG00000107562	CXCL12	0.0951529
EFO_0000650	whooping cough	respiratory system disease	ENSG00000144476	ACKR3	0.0321	ENSG00000169248	CXCL11	0.0224
EFO_1000024	chronic rhinosinusitis	respiratory system disease	ENSG00000144476	ACKR3	0.0240305	ENSG00000107562	CXCL12	0.0144
EFO_1000024	chronic rhinosinusitis	respiratory system disease	ENSG00000144476	ACKR3	0.0240305	ENSG00000169248	CXCL11	0.0144
Orphanet_797	Sarcoidosis	respiratory system disease	ENSG00000144476	ACKR3	0.024	ENSG00000169248	CXCL11	0.0448977
Orphanet_797	Sarcoidosis	respiratory system disease	ENSG00000144476	ACKR3	0.024	ENSG00000107562	CXCL12	0.029
EFO_0007328	influenza	respiratory system disease	ENSG00000144476	ACKR3	0.0212	ENSG00000169248	CXCL11	0.039493
EFO_0005226	swine influenza	respiratory system disease	ENSG00000144476	ACKR3	0.0212	ENSG00000169248	CXCL11	0.0355194
EFO_0007328	influenza	respiratory system disease	ENSG00000144476	ACKR3	0.0212	ENSG00000107562	CXCL12	0.0342889
EFO_0005226	swine influenza	respiratory system disease	ENSG00000144476	ACKR3	0.0212	ENSG00000107562	CXCL12	0.019
EFO_0007486	sinusitis	respiratory system disease	ENSG00000144476	ACKR3	0.018	ENSG00000107562	CXCL12	0.0156
EFO_0007486	sinusitis	respiratory system disease	ENSG00000144476	ACKR3	0.018	ENSG00000169248	CXCL11	0.0152
EFO_0002970	muscular disease	skeletal system disease	ENSG00000144476	ACKR3	0.241791	ENSG00000107562	CXCL12	0.13155
EFO_0002970	muscular disease	skeletal system disease	ENSG00000144476	ACKR3	0.241791	ENSG00000169248	CXCL11	0.0276
EFO_0005755	rheumatic disease	skeletal system disease	ENSG00000144476	ACKR3	0.212689	ENSG00000107562	CXCL12	0.156906
EFO_0005755	rheumatic disease	skeletal system disease	ENSG00000144476	ACKR3	0.212689	ENSG00000169248	CXCL11	0.0632589
EFO_0004260	bone disease	skeletal system disease	ENSG00000144476	ACKR3	0.208207	ENSG00000107562	CXCL12	0.299575
EFO_0005802	cartilage disease	skeletal system disease	ENSG00000144476	ACKR3	0.0241	ENSG00000107562	CXCL12	0.0585963
EFO_1000636	inflammatory skin disease	skin disease	ENSG00000144476	ACKR3	0.0269193	ENSG00000169248	CXCL11	0.435766
EFO_1000636	inflammatory skin disease	skin disease	ENSG00000144476	ACKR3	0.0269193	ENSG00000107562	CXCL12	0.0982667
EFO_0001421	liver disease	digestive system disease	ENSG00000129048	ACKR4	0.0777462	ENSG00000172724	CCL19	0.342143
EFO_0000182	hepatocellular carcinoma	digestive system disease	ENSG00000129048	ACKR4	0.0777462	ENSG00000172724	CCL19	0.341889
EFO_0001421	liver disease	digestive system disease	ENSG00000129048	ACKR4	0.0777462	ENSG00000137077	CCL21	0.11873
EFO_0000182	hepatocellular carcinoma	digestive system disease	ENSG00000129048	ACKR4	0.0777462	ENSG00000137077	CCL21	0.118353
EFO_0001421	liver disease	digestive system disease	ENSG00000129048	ACKR4	0.0777462	ENSG00000131142	CCL25	0.0380877
EFO_0000182	hepatocellular carcinoma	digestive system disease	ENSG00000129048	ACKR4	0.0777462	ENSG00000131142	CCL25	0.016
EFO_0005842	colorectal cancer	digestive system disease	ENSG00000129048	ACKR4	0.0352	ENSG00000172724	CCL19	0.13658
EFO_0005842	colorectal cancer	digestive system disease	ENSG00000129048	ACKR4	0.0352	ENSG00000137077	CCL21	0.0557375
EFO_0005842	colorectal cancer	digestive system disease	ENSG00000129048	ACKR4	0.0352	ENSG00000131142	CCL25	0.0325723
EFO_0000178	gastric carcinoma	digestive system disease	ENSG00000129048	ACKR4	0.0144	ENSG00000137077	CCL21	0.0604444
EFO_0003897	stomach neoplasm	digestive system disease	ENSG00000129048	ACKR4	0.0144	ENSG00000137077	CCL21	0.0604444
EFO_0000178	gastric carcinoma	digestive system disease	ENSG00000129048	ACKR4	0.0144	ENSG00000172724	CCL19	0.0235299
EFO_0003897	stomach neoplasm	digestive system disease	ENSG00000129048	ACKR4	0.0144	ENSG00000172724	CCL19	0.0235299
Orphanet_140162	Inherited cancer-predisposing syndrome	genetic disorder	ENSG00000129048	ACKR4	0.277778	ENSG00000172724	CCL19	0.074
Orphanet_140162	Inherited cancer-predisposing syndrome	genetic disorder	ENSG00000129048	ACKR4	0.277778	ENSG00000137077	CCL21	0.074
Orphanet_101997	Primary immunodeficiency	genetic disorder	ENSG00000129048	ACKR4	0.20217	ENSG00000172724	CCL19	0.0788
Orphanet_183770	Rare genetic immune disease	genetic disorder	ENSG00000129048	ACKR4	0.20217	ENSG00000172724	CCL19	0.0788
Orphanet_101997	Primary immunodeficiency	genetic disorder	ENSG00000129048	ACKR4	0.20217	ENSG00000137077	CCL21	0.0778
Orphanet_183770	Rare genetic immune disease	genetic disorder	ENSG00000129048	ACKR4	0.20217	ENSG00000137077	CCL21	0.0778
Orphanet_179006	Primary immunodeficiency due to a defect in adaptive immunity	genetic disorder	ENSG00000129048	ACKR4	0.16306	ENSG00000172724	CCL19	0.074
Orphanet_179006	Primary immunodeficiency due to a defect in adaptive immunity	genetic disorder	ENSG00000129048	ACKR4	0.16306	ENSG00000137077	CCL21	0.074
Orphanet_183530	Rare genetic developmental defect during embryogenesis	genetic disorder	ENSG00000129048	ACKR4	0.160187	ENSG00000137077	CCL21	0.0436889
Orphanet_183530	Rare genetic developmental defect during embryogenesis	genetic disorder	ENSG00000129048	ACKR4	0.160187	ENSG00000172724	CCL19	0.0335778
Orphanet_183530	Rare genetic developmental defect during embryogenesis	genetic disorder	ENSG00000129048	ACKR4	0.160187	ENSG00000131142	CCL25	0.0208
Orphanet_101988	Primary immunodeficiency due to a defect in innate immunity	genetic disorder	ENSG00000129048	ACKR4	0.15644	ENSG00000172724	CCL19	0.0192
Orphanet_101988	Primary immunodeficiency due to a defect in innate immunity	genetic disorder	ENSG00000129048	ACKR4	0.15644	ENSG00000137077	CCL21	0.0152
Orphanet_156638	Rare genetic endocrine disease	genetic disorder	ENSG00000129048	ACKR4	0.15644	ENSG00000137077	CCL21	0.0144
Orphanet_183524	Rare genetic bone disease	genetic disorder	ENSG00000129048	ACKR4	0.0149861	ENSG00000137077	CCL21	0.0406
Orphanet_404584	Rare genetic bone development disorder	genetic disorder	ENSG00000129048	ACKR4	0.0149861	ENSG00000137077	CCL21	0.0406
Orphanet_404568	Dysostosis of genetic origin	genetic disorder	ENSG00000129048	ACKR4	0.0149861	ENSG00000137077	CCL21	0.0368
Orphanet_101435	Rare genetic eye disease	genetic disorder	ENSG00000129048	ACKR4	0.0149861	ENSG00000172724	CCL19	0.0356742
Orphanet_101435	Rare genetic eye disease	genetic disorder	ENSG00000129048	ACKR4	0.0149861	ENSG00000137077	CCL21	0.0251444
Orphanet_183616	Genetic neuro-ophthalmological disease	genetic disorder	ENSG00000129048	ACKR4	0.0149861	ENSG00000172724	CCL19	0.0196889
Orphanet_183524	Rare genetic bone disease	genetic disorder	ENSG00000129048	ACKR4	0.0149861	ENSG00000172724	CCL19	0.0152
Orphanet_404568	Dysostosis of genetic origin	genetic disorder	ENSG00000129048	ACKR4	0.0149861	ENSG00000172724	CCL19	0.0152
Orphanet_404584	Rare genetic bone development disorder	genetic disorder	ENSG00000129048	ACKR4	0.0149861	ENSG00000172724	CCL19	0.0152
EFO_0000771	bacterial disease	infectious disease	ENSG00000129048	ACKR4	0.024	ENSG00000172724	CCL19	0.0587084
EFO_0000771	bacterial disease	infectious disease	ENSG00000129048	ACKR4	0.024	ENSG00000137077	CCL21	0.0475383
EFO_0000771	bacterial disease	infectious disease	ENSG00000129048	ACKR4	0.024	ENSG00000131142	CCL25	0.0399699
EFO_0000763	viral disease	infectious disease	ENSG00000129048	ACKR4	0.0144	ENSG00000137077	CCL21	0.0701401
EFO_0000763	viral disease	infectious disease	ENSG00000129048	ACKR4	0.0144	ENSG00000172724	CCL19	0.0651269
EFO_0000764	HIV infection	infectious disease	ENSG00000129048	ACKR4	0.0144	ENSG00000172724	CCL19	0.0637564
EFO_0000764	HIV infection	infectious disease	ENSG00000129048	ACKR4	0.0144	ENSG00000137077	CCL21	0.0584476
EFO_0000180	HIV-1 infection	infectious disease	ENSG00000129048	ACKR4	0.0144	ENSG00000172724	CCL19	0.042
EFO_0000180	HIV-1 infection	infectious disease	ENSG00000129048	ACKR4	0.0144	ENSG00000137077	CCL21	0.0416
EFO_0000763	viral disease	infectious disease	ENSG00000129048	ACKR4	0.0144	ENSG00000131142	CCL25	0.0355
EFO_0000311	cancer	neoplasm	ENSG00000129048	ACKR4	0.164696	ENSG00000137077	CCL21	0.424399
EFO_0000311	cancer	neoplasm	ENSG00000129048	ACKR4	0.164696	ENSG00000172724	CCL19	0.407648
EFO_0000311	cancer	neoplasm	ENSG00000129048	ACKR4	0.164696	ENSG00000131142	CCL25	0.10794
EFO_0000313	carcinoma	neoplasm	ENSG00000129048	ACKR4	0.164228	ENSG00000137077	CCL21	0.421719
EFO_0006858	epithelial neoplasm	neoplasm	ENSG00000129048	ACKR4	0.164228	ENSG00000137077	CCL21	0.421719
EFO_0000313	carcinoma	neoplasm	ENSG00000129048	ACKR4	0.164228	ENSG00000172724	CCL19	0.373993
EFO_0006858	epithelial neoplasm	neoplasm	ENSG00000129048	ACKR4	0.164228	ENSG00000172724	CCL19	0.373993
EFO_0000313	carcinoma	neoplasm	ENSG00000129048	ACKR4	0.164228	ENSG00000131142	CCL25	0.105838
EFO_0006858	epithelial neoplasm	neoplasm	ENSG00000129048	ACKR4	0.164228	ENSG00000131142	CCL25	0.105838
EFO_0003863	urogenital neoplasm	neoplasm	ENSG00000129048	ACKR4	0.144228	ENSG00000137077	CCL21	0.405115
EFO_0003863	urogenital neoplasm	neoplasm	ENSG00000129048	ACKR4	0.144228	ENSG00000172724	CCL19	0.136705
EFO_0003863	urogenital neoplasm	neoplasm	ENSG00000129048	ACKR4	0.144228	ENSG00000131142	CCL25	0.0914083
EFO_0000305	breast carcinoma	neoplasm	ENSG00000129048	ACKR4	0.0819111	ENSG00000137077	CCL21	0.404591
EFO_0000305	breast carcinoma	neoplasm	ENSG00000129048	ACKR4	0.0819111	ENSG00000172724	CCL19	0.135164
EFO_0000305	breast carcinoma	neoplasm	ENSG00000129048	ACKR4	0.0819111	ENSG00000131142	CCL25	0.0542697
EFO_0003769	endocrine neoplasm	neoplasm	ENSG00000129048	ACKR4	0.0777462	ENSG00000172724	CCL19	0.34726
EFO_0003769	endocrine neoplasm	neoplasm	ENSG00000129048	ACKR4	0.0777462	ENSG00000137077	CCL21	0.125834
EFO_0003769	endocrine neoplasm	neoplasm	ENSG00000129048	ACKR4	0.0777462	ENSG00000131142	CCL25	0.0465488
EFO_0003853	respiratory system neoplasm	neoplasm	ENSG00000129048	ACKR4	0.05225	ENSG00000137077	CCL21	0.165137
EFO_0001071	lung carcinoma	neoplasm	ENSG00000129048	ACKR4	0.05225	ENSG00000137077	CCL21	0.165132
EFO_0003853	respiratory system neoplasm	neoplasm	ENSG00000129048	ACKR4	0.05225	ENSG00000172724	CCL19	0.0989609
EFO_0001071	lung carcinoma	neoplasm	ENSG00000129048	ACKR4	0.05225	ENSG00000172724	CCL19	0.0989308
EFO_0000571	lung adenocarcinoma	neoplasm	ENSG00000129048	ACKR4	0.05225	ENSG00000172724	CCL19	0.0677202
EFO_0001071	lung carcinoma	neoplasm	ENSG00000129048	ACKR4	0.05225	ENSG00000131142	CCL25	0.064012
EFO_0003853	respiratory system neoplasm	neoplasm	ENSG00000129048	ACKR4	0.05225	ENSG00000131142	CCL25	0.064012
EFO_0000571	lung adenocarcinoma	neoplasm	ENSG00000129048	ACKR4	0.05225	ENSG00000137077	CCL21	0.0314847
EFO_0004906	metastasis to lymph node	neoplasm	ENSG00000129048	ACKR4	0.0211	ENSG00000137077	CCL21	0.0534455
EFO_0004906	metastasis to lymph node	neoplasm	ENSG00000129048	ACKR4	0.0211	ENSG00000172724	CCL19	0.0432333
EFO_0001642	lymphoid neoplasm	neoplasm	ENSG00000129048	ACKR4	0.0144	ENSG00000172724	CCL19	0.194115
EFO_0001642	lymphoid neoplasm	neoplasm	ENSG00000129048	ACKR4	0.0144	ENSG00000137077	CCL21	0.143669
EFO_0000096	neoplasm of mature B-cells	neoplasm	ENSG00000129048	ACKR4	0.0144	ENSG00000137077	CCL21	0.13749
EFO_0000096	neoplasm of mature B-cells	neoplasm	ENSG00000129048	ACKR4	0.0144	ENSG00000172724	CCL19	0.0820901
EFO_0001642	lymphoid neoplasm	neoplasm	ENSG00000129048	ACKR4	0.0144	ENSG00000131142	CCL25	0.0420701
EFO_0000096	neoplasm of mature B-cells	neoplasm	ENSG00000129048	ACKR4	0.0144	ENSG00000131142	CCL25	0.0359889
EFO_0000200	plasma cell neoplasm	neoplasm	ENSG00000129048	ACKR4	0.0144	ENSG00000131142	CCL25	0.0284
EFO_0001378	multiple myeloma	neoplasm	ENSG00000129048	ACKR4	0.0144	ENSG00000131142	CCL25	0.0284
EFO_0001423	encephalomyelitis	nervous system disease	ENSG00000129048	ACKR4	0.004	ENSG00000172724	CCL19	0.0567505
EFO_1001456	central nervous system infection	nervous system disease	ENSG00000129048	ACKR4	0.004	ENSG00000172724	CCL19	0.0567505
EFO_0001066	experimental autoimmune encephalomyelitis	nervous system disease	ENSG00000129048	ACKR4	0.004	ENSG00000172724	CCL19	0.0565286
EFO_0001066	experimental autoimmune encephalomyelitis	nervous system disease	ENSG00000129048	ACKR4	0.004	ENSG00000137077	CCL21	0.0560326
EFO_0001423	encephalomyelitis	nervous system disease	ENSG00000129048	ACKR4	0.004	ENSG00000137077	CCL21	0.0560326
EFO_1001456	central nervous system infection	nervous system disease	ENSG00000129048	ACKR4	0.004	ENSG00000137077	CCL21	0.0560326
EFO_0000651	phenotype	other	ENSG00000129048	ACKR4	0.0275667	ENSG00000137077	CCL21	0.122915
EFO_0000651	phenotype	other	ENSG00000129048	ACKR4	0.0275667	ENSG00000131142	CCL25	0.0961453
EFO_0000651	phenotype	other	ENSG00000129048	ACKR4	0.0275667	ENSG00000172724	CCL19	0.0826366
HP_0002715	abnormality of the immune system	other	ENSG00000129048	ACKR4	0.0269	ENSG00000131142	CCL25	0.0958399
MP_0001845	inflammation	other	ENSG00000129048	ACKR4	0.0269	ENSG00000131142	CCL25	0.0958399
HP_0002715	abnormality of the immune system	other	ENSG00000129048	ACKR4	0.0269	ENSG00000137077	CCL21	0.0917205
MP_0001845	inflammation	other	ENSG00000129048	ACKR4	0.0269	ENSG00000137077	CCL21	0.0917086
HP_0002715	abnormality of the immune system	other	ENSG00000129048	ACKR4	0.0269	ENSG00000172724	CCL19	0.0817989
MP_0001845	inflammation	other	ENSG00000129048	ACKR4	0.0269	ENSG00000172724	CCL19	0.0817989
EFO_0003765	sign or symptom	other	ENSG00000129048	ACKR4	0.006	ENSG00000137077	CCL21	0.113021
EFO_0003765	sign or symptom	other	ENSG00000129048	ACKR4	0.006	ENSG00000172724	CCL19	0.0538355
EFO_0003837	calcification	other	ENSG00000129048	ACKR4	0.006	ENSG00000137077	CCL21	0.012
EFO_0003837	calcification	other	ENSG00000129048	ACKR4	0.006	ENSG00000172724	CCL19	0.006
EFO_0000508	genetic disorder	other disease	ENSG00000129048	ACKR4	0.28922	ENSG00000137077	CCL21	0.0889212
EFO_0000508	genetic disorder	other disease	ENSG00000129048	ACKR4	0.28922	ENSG00000172724	CCL19	0.0866866
EFO_0000508	genetic disorder	other disease	ENSG00000129048	ACKR4	0.28922	ENSG00000131142	CCL25	0.0223
EFO_0000540	immune system disease	other disease	ENSG00000129048	ACKR4	0.20217	ENSG00000137077	CCL21	0.801104
EFO_0000540	immune system disease	other disease	ENSG00000129048	ACKR4	0.20217	ENSG00000172724	CCL19	0.129137
EFO_0000540	immune system disease	other disease	ENSG00000129048	ACKR4	0.20217	ENSG00000131142	CCL25	0.0976148
EFO_0000512	reproductive system disease	other disease	ENSG00000129048	ACKR4	0.187378	ENSG00000131142	CCL25	0.186869
EFO_0000512	reproductive system disease	other disease	ENSG00000129048	ACKR4	0.187378	ENSG00000137077	CCL21	0.146878
EFO_0000512	reproductive system disease	other disease	ENSG00000129048	ACKR4	0.187378	ENSG00000172724	CCL19	0.0658981
EFO_0000684	respiratory system disease	other disease	ENSG00000129048	ACKR4	0.182774	ENSG00000137077	CCL21	0.184706
EFO_0000684	respiratory system disease	other disease	ENSG00000129048	ACKR4	0.182774	ENSG00000172724	CCL19	0.103873
EFO_0000684	respiratory system disease	other disease	ENSG00000129048	ACKR4	0.182774	ENSG00000131142	CCL25	0.0663572
EFO_0001379	endocrine system disease	other disease	ENSG00000129048	ACKR4	0.177888	ENSG00000172724	CCL19	0.347364
EFO_0001379	endocrine system disease	other disease	ENSG00000129048	ACKR4	0.177888	ENSG00000137077	CCL21	0.125889
EFO_0001379	endocrine system disease	other disease	ENSG00000129048	ACKR4	0.177888	ENSG00000131142	CCL25	0.0519826
EFO_0005803	hematological system disease	other disease	ENSG00000129048	ACKR4	0.16666	ENSG00000172724	CCL19	0.194115
EFO_0005803	hematological system disease	other disease	ENSG00000129048	ACKR4	0.16666	ENSG00000137077	CCL21	0.143683
EFO_0005803	hematological system disease	other disease	ENSG00000129048	ACKR4	0.16666	ENSG00000131142	CCL25	0.0420701
EFO_0000616	neoplasm	other disease	ENSG00000129048	ACKR4	0.165673	ENSG00000137077	CCL21	0.442428
EFO_0000616	neoplasm	other disease	ENSG00000129048	ACKR4	0.165673	ENSG00000172724	CCL19	0.41617
EFO_0000616	neoplasm	other disease	ENSG00000129048	ACKR4	0.165673	ENSG00000131142	CCL25	0.108825
EFO_0000405	digestive system disease	other disease	ENSG00000129048	ACKR4	0.0844462	ENSG00000172724	CCL19	0.371156
EFO_0000405	digestive system disease	other disease	ENSG00000129048	ACKR4	0.0844462	ENSG00000131142	CCL25	0.159435
EFO_0000405	digestive system disease	other disease	ENSG00000129048	ACKR4	0.0844462	ENSG00000137077	CCL21	0.124705
EFO_0005741	infectious disease	other disease	ENSG00000129048	ACKR4	0.0276	ENSG00000172724	CCL19	0.0768709
EFO_0005741	infectious disease	other disease	ENSG00000129048	ACKR4	0.0276	ENSG00000137077	CCL21	0.0722296
EFO_0005741	infectious disease	other disease	ENSG00000129048	ACKR4	0.0276	ENSG00000131142	CCL25	0.0435008
EFO_0002461	skeletal system disease	other disease	ENSG00000129048	ACKR4	0.0149861	ENSG00000137077	CCL21	0.793539
EFO_0003966	eye disease	other disease	ENSG00000129048	ACKR4	0.0149861	ENSG00000172724	CCL19	0.0980231
EFO_0002461	skeletal system disease	other disease	ENSG00000129048	ACKR4	0.0149861	ENSG00000172724	CCL19	0.062307
EFO_0003966	eye disease	other disease	ENSG00000129048	ACKR4	0.0149861	ENSG00000137077	CCL21	0.049524
EFO_0002461	skeletal system disease	other disease	ENSG00000129048	ACKR4	0.0149861	ENSG00000131142	CCL25	0.0452
EFO_0000618	nervous system disease	other disease	ENSG00000129048	ACKR4	0.004	ENSG00000172724	CCL19	0.0610542
EFO_0000618	nervous system disease	other disease	ENSG00000129048	ACKR4	0.004	ENSG00000137077	CCL21	0.0609786
EFO_0000618	nervous system disease	other disease	ENSG00000129048	ACKR4	0.004	ENSG00000131142	CCL25	0.006
EFO_0001663	prostate carcinoma	reproductive system disease	ENSG00000129048	ACKR4	0.12375	ENSG00000131142	CCL25	0.0378139
EFO_0001663	prostate carcinoma	reproductive system disease	ENSG00000129048	ACKR4	0.12375	ENSG00000172724	CCL19	0.0341
EFO_0001663	prostate carcinoma	reproductive system disease	ENSG00000129048	ACKR4	0.12375	ENSG00000137077	CCL21	0.0334
EFO_0000270	asthma	respiratory system disease	ENSG00000129048	ACKR4	0.0749888	ENSG00000172724	CCL19	0.045008
EFO_0000270	asthma	respiratory system disease	ENSG00000129048	ACKR4	0.0749888	ENSG00000137077	CCL21	0.0436111
EFO_0000270	asthma	respiratory system disease	ENSG00000129048	ACKR4	0.0749888	ENSG00000131142	CCL25	0.0216
EFO_0003818	lung disease	respiratory system disease	ENSG00000129048	ACKR4	0.06125	ENSG00000137077	CCL21	0.184327
EFO_0003818	lung disease	respiratory system disease	ENSG00000129048	ACKR4	0.06125	ENSG00000172724	CCL19	0.103301
EFO_0003818	lung disease	respiratory system disease	ENSG00000129048	ACKR4	0.06125	ENSG00000131142	CCL25	0.064012
Orphanet_797	Sarcoidosis	respiratory system disease	ENSG00000129048	ACKR4	0.036	ENSG00000172724	CCL19	0.0540622
DOID_13406	pulmonary sarcoidosis	respiratory system disease	ENSG00000129048	ACKR4	0.0304	ENSG00000172724	CCL19	0.0345
EFO_0000650	whooping cough	respiratory system disease	ENSG00000129048	ACKR4	0.024	ENSG00000137077	CCL21	0.0446833
EFO_0000650	whooping cough	respiratory system disease	ENSG00000129048	ACKR4	0.024	ENSG00000172724	CCL19	0.0400588
EFO_0000650	whooping cough	respiratory system disease	ENSG00000129048	ACKR4	0.024	ENSG00000131142	CCL25	0.0362259
EFO_0004260	bone disease	skeletal system disease	ENSG00000129048	ACKR4	0.0149861	ENSG00000137077	CCL21	0.0524889
EFO_0004260	bone disease	skeletal system disease	ENSG00000129048	ACKR4	0.0149861	ENSG00000172724	CCL19	0.0152
EFO_0003777	heart disease	cardiovascular disease	ENSG00000078549	ADCYAP1R1	0.028	ENSG00000146469	VIP	0.260093
EFO_0004264	vascular disease	cardiovascular disease	ENSG00000078549	ADCYAP1R1	0.028	ENSG00000146469	VIP	0.221845
EFO_0000537	hypertension	cardiovascular disease	ENSG00000078549	ADCYAP1R1	0.028	ENSG00000146469	VIP	0.178198
EFO_0001361	pulmonary hypertension	cardiovascular disease	ENSG00000078549	ADCYAP1R1	0.028	ENSG00000146469	VIP	0.176458
EFO_0003777	heart disease	cardiovascular disease	ENSG00000078549	ADCYAP1R1	0.028	ENSG00000141433	ADCYAP1	0.101484
EFO_0003144	heart failure	cardiovascular disease	ENSG00000078549	ADCYAP1R1	0.028	ENSG00000146469	VIP	0.0956463
EFO_0004264	vascular disease	cardiovascular disease	ENSG00000078549	ADCYAP1R1	0.028	ENSG00000141433	ADCYAP1	0.0422784
EFO_0000537	hypertension	cardiovascular disease	ENSG00000078549	ADCYAP1R1	0.028	ENSG00000141433	ADCYAP1	0.0328
EFO_0001361	pulmonary hypertension	cardiovascular disease	ENSG00000078549	ADCYAP1R1	0.028	ENSG00000141433	ADCYAP1	0.0144
Orphanet_140162	Inherited cancer-predisposing syndrome	genetic disorder	ENSG00000078549	ADCYAP1R1	0.29912	ENSG00000146469	VIP	0.0602018
Orphanet_140162	Inherited cancer-predisposing syndrome	genetic disorder	ENSG00000078549	ADCYAP1R1	0.29912	ENSG00000141433	ADCYAP1	0.0563123
Orphanet_524	Li-Fraumeni syndrome	genetic disorder	ENSG00000078549	ADCYAP1R1	0.29912	ENSG00000141433	ADCYAP1	0.0563123
Orphanet_524	Li-Fraumeni syndrome	genetic disorder	ENSG00000078549	ADCYAP1R1	0.29912	ENSG00000146469	VIP	0.0324142
Orphanet_156638	Rare genetic endocrine disease	genetic disorder	ENSG00000078549	ADCYAP1R1	0.199793	ENSG00000141433	ADCYAP1	0.255569
Orphanet_156638	Rare genetic endocrine disease	genetic disorder	ENSG00000078549	ADCYAP1R1	0.199793	ENSG00000146469	VIP	0.228714
Orphanet_276525	Familial hyperinsulinism	genetic disorder	ENSG00000078549	ADCYAP1R1	0.177695	ENSG00000141433	ADCYAP1	0.226384
Orphanet_68346	Rare genetic skin disease	genetic disorder	ENSG00000078549	ADCYAP1R1	0.16688	ENSG00000141433	ADCYAP1	0.236542
Orphanet_183484	Genetic subcutaneous tissue disorder	genetic disorder	ENSG00000078549	ADCYAP1R1	0.16688	ENSG00000141433	ADCYAP1	0.233816
Orphanet_90970	Primary lipodystrophy	genetic disorder	ENSG00000078549	ADCYAP1R1	0.16688	ENSG00000141433	ADCYAP1	0.233816
Orphanet_98305	Genetic lipodystrophy	genetic disorder	ENSG00000078549	ADCYAP1R1	0.16688	ENSG00000141433	ADCYAP1	0.229907
Orphanet_98306	Familial partial lipodystrophy	genetic disorder	ENSG00000078549	ADCYAP1R1	0.16688	ENSG00000141433	ADCYAP1	0.217591
Orphanet_68346	Rare genetic skin disease	genetic disorder	ENSG00000078549	ADCYAP1R1	0.16688	ENSG00000146469	VIP	0.216188
Orphanet_79083	Familial partial lipodystrophy associated with PPARG mutations	genetic disorder	ENSG00000078549	ADCYAP1R1	0.16688	ENSG00000141433	ADCYAP1	0.08976
Orphanet_183484	Genetic subcutaneous tissue disorder	genetic disorder	ENSG00000078549	ADCYAP1R1	0.16688	ENSG00000146469	VIP	0.0248
Orphanet_71859	Rare genetic neurological disorder	genetic disorder	ENSG00000078549	ADCYAP1R1	0.1556	ENSG00000146469	VIP	0.225056
Orphanet_71859	Rare genetic neurological disorder	genetic disorder	ENSG00000078549	ADCYAP1R1	0.1556	ENSG00000141433	ADCYAP1	0.159435
Orphanet_183521	Rare genetic movement disorder	genetic disorder	ENSG00000078549	ADCYAP1R1	0.1556	ENSG00000146469	VIP	0.136106
Orphanet_391799	Rare genetic dystonia	genetic disorder	ENSG00000078549	ADCYAP1R1	0.1556	ENSG00000146469	VIP	0.12632
Orphanet_307064	Rare genetic myoclonus	genetic disorder	ENSG00000078549	ADCYAP1R1	0.1556	ENSG00000146469	VIP	0.0148
Orphanet_263458	Hyperinsulinism due to INSR deficiency	genetic disorder	ENSG00000078549	ADCYAP1R1	0.14226	ENSG00000141433	ADCYAP1	0.12918
Orphanet_183530	Rare genetic developmental defect during embryogenesis	genetic disorder	ENSG00000078549	ADCYAP1R1	0.14174	ENSG00000146469	VIP	0.259398
Orphanet_183530	Rare genetic developmental defect during embryogenesis	genetic disorder	ENSG00000078549	ADCYAP1R1	0.14174	ENSG00000141433	ADCYAP1	0.251706
Orphanet_183573	Genetic overgrowth/obesity syndrome	genetic disorder	ENSG00000078549	ADCYAP1R1	0.14174	ENSG00000141433	ADCYAP1	0.235732
Orphanet_657	Congenital isolated hyperinsulinism	genetic disorder	ENSG00000078549	ADCYAP1R1	0.14174	ENSG00000141433	ADCYAP1	0.222362
Orphanet_93460	Overgrowth syndrome	genetic disorder	ENSG00000078549	ADCYAP1R1	0.14174	ENSG00000141433	ADCYAP1	0.222362
Orphanet_183573	Genetic overgrowth/obesity syndrome	genetic disorder	ENSG00000078549	ADCYAP1R1	0.14174	ENSG00000146469	VIP	0.0215
Orphanet_93460	Overgrowth syndrome	genetic disorder	ENSG00000078549	ADCYAP1R1	0.14174	ENSG00000146469	VIP	0.0199
EFO_0003785	allergy	immune system disease	ENSG00000078549	ADCYAP1R1	0.0135367	ENSG00000146469	VIP	0.0636928
EFO_0000274	atopic eczema	immune system disease	ENSG00000078549	ADCYAP1R1	0.0135367	ENSG00000146469	VIP	0.0349899
EFO_0003785	allergy	immune system disease	ENSG00000078549	ADCYAP1R1	0.0135367	ENSG00000141433	ADCYAP1	0.0284
EFO_0000771	bacterial disease	infectious disease	ENSG00000078549	ADCYAP1R1	0.0152	ENSG00000146469	VIP	0.0528825
EFO_0000771	bacterial disease	infectious disease	ENSG00000078549	ADCYAP1R1	0.0152	ENSG00000141433	ADCYAP1	0.0316
EFO_0000311	cancer	neoplasm	ENSG00000078549	ADCYAP1R1	0.19982	ENSG00000146469	VIP	0.389065
EFO_0000311	cancer	neoplasm	ENSG00000078549	ADCYAP1R1	0.19982	ENSG00000141433	ADCYAP1	0.23945
EFO_0000691	sarcoma	neoplasm	ENSG00000078549	ADCYAP1R1	0.151599	ENSG00000146469	VIP	0.0503936
EFO_0003820	bone neoplasm	neoplasm	ENSG00000078549	ADCYAP1R1	0.151599	ENSG00000146469	VIP	0.0472783
EFO_0000637	osteosarcoma	neoplasm	ENSG00000078549	ADCYAP1R1	0.151599	ENSG00000146469	VIP	0.0471434
EFO_0000637	osteosarcoma	neoplasm	ENSG00000078549	ADCYAP1R1	0.151599	ENSG00000141433	ADCYAP1	0.0144
EFO_0000691	sarcoma	neoplasm	ENSG00000078549	ADCYAP1R1	0.151599	ENSG00000141433	ADCYAP1	0.0144
EFO_0003820	bone neoplasm	neoplasm	ENSG00000078549	ADCYAP1R1	0.151599	ENSG00000141433	ADCYAP1	0.0144
EFO_0000326	central nervous system cancer	neoplasm	ENSG00000078549	ADCYAP1R1	0.146834	ENSG00000146469	VIP	0.242894
EFO_0000326	central nervous system cancer	neoplasm	ENSG00000078549	ADCYAP1R1	0.146834	ENSG00000141433	ADCYAP1	0.216312
EFO_0003833	brain neoplasm	neoplasm	ENSG00000078549	ADCYAP1R1	0.146534	ENSG00000146469	VIP	0.243603
EFO_0003833	brain neoplasm	neoplasm	ENSG00000078549	ADCYAP1R1	0.146534	ENSG00000141433	ADCYAP1	0.219054
EFO_0005543	glioma	neoplasm	ENSG00000078549	ADCYAP1R1	0.142224	ENSG00000146469	VIP	0.238134
EFO_0005543	glioma	neoplasm	ENSG00000078549	ADCYAP1R1	0.142224	ENSG00000141433	ADCYAP1	0.215268
EFO_1000027	ependymal neoplasm	neoplasm	ENSG00000078549	ADCYAP1R1	0.121797	ENSG00000141433	ADCYAP1	0.1617
EFO_1000028	ependymoma	neoplasm	ENSG00000078549	ADCYAP1R1	0.121797	ENSG00000141433	ADCYAP1	0.1617
EFO_1000027	ependymal neoplasm	neoplasm	ENSG00000078549	ADCYAP1R1	0.121797	ENSG00000146469	VIP	0.10573
EFO_1000028	ependymoma	neoplasm	ENSG00000078549	ADCYAP1R1	0.121797	ENSG00000146469	VIP	0.10573
EFO_0000272	astrocytoma	neoplasm	ENSG00000078549	ADCYAP1R1	0.100189	ENSG00000146469	VIP	0.228449
EFO_0000272	astrocytoma	neoplasm	ENSG00000078549	ADCYAP1R1	0.100189	ENSG00000141433	ADCYAP1	0.159508
EFO_0005784	embryonal neoplasm	neoplasm	ENSG00000078549	ADCYAP1R1	0.0820093	ENSG00000146469	VIP	0.139882
EFO_0002939	medulloblastoma	neoplasm	ENSG00000078549	ADCYAP1R1	0.0820093	ENSG00000146469	VIP	0.130298
EFO_0005784	embryonal neoplasm	neoplasm	ENSG00000078549	ADCYAP1R1	0.0820093	ENSG00000141433	ADCYAP1	0.0337392
EFO_0002939	medulloblastoma	neoplasm	ENSG00000078549	ADCYAP1R1	0.0820093	ENSG00000141433	ADCYAP1	0.0177359
EFO_0000632	oligodendroglioma	neoplasm	ENSG00000078549	ADCYAP1R1	0.0573136	ENSG00000146469	VIP	0.0949809
EFO_0000632	oligodendroglioma	neoplasm	ENSG00000078549	ADCYAP1R1	0.0573136	ENSG00000141433	ADCYAP1	0.0280742
EFO_0000313	carcinoma	neoplasm	ENSG00000078549	ADCYAP1R1	0.0506499	ENSG00000141433	ADCYAP1	0.16052
EFO_0006858	epithelial neoplasm	neoplasm	ENSG00000078549	ADCYAP1R1	0.0506499	ENSG00000141433	ADCYAP1	0.16052
EFO_0000313	carcinoma	neoplasm	ENSG00000078549	ADCYAP1R1	0.0506499	ENSG00000146469	VIP	0.142381
EFO_0006858	epithelial neoplasm	neoplasm	ENSG00000078549	ADCYAP1R1	0.0506499	ENSG00000146469	VIP	0.142381
EFO_0003863	urogenital neoplasm	neoplasm	ENSG00000078549	ADCYAP1R1	0.0506499	ENSG00000141433	ADCYAP1	0.135398
EFO_0003863	urogenital neoplasm	neoplasm	ENSG00000078549	ADCYAP1R1	0.0506499	ENSG00000146469	VIP	0.124376
EFO_0000305	breast carcinoma	neoplasm	ENSG00000078549	ADCYAP1R1	0.0362569	ENSG00000146469	VIP	0.122642
EFO_0000305	breast carcinoma	neoplasm	ENSG00000078549	ADCYAP1R1	0.0362569	ENSG00000141433	ADCYAP1	0.018
EFO_0000621	neuroblastoma	neoplasm	ENSG00000078549	ADCYAP1R1	0.0208967	ENSG00000146469	VIP	0.10223
EFO_0000621	neuroblastoma	neoplasm	ENSG00000078549	ADCYAP1R1	0.0208967	ENSG00000141433	ADCYAP1	0.0494442
EFO_0000519	glioblastoma multiforme	neoplasm	ENSG00000078549	ADCYAP1R1	0.0201164	ENSG00000146469	VIP	0.219469
EFO_0000519	glioblastoma multiforme	neoplasm	ENSG00000078549	ADCYAP1R1	0.0201164	ENSG00000141433	ADCYAP1	0.154636
EFO_0005774	brain disease	nervous system disease	ENSG00000078549	ADCYAP1R1	0.219264	ENSG00000141433	ADCYAP1	0.262733
EFO_0005774	brain disease	nervous system disease	ENSG00000078549	ADCYAP1R1	0.219264	ENSG00000146469	VIP	0.259118
EFO_0000677	mental or behavioural disorder	nervous system disease	ENSG00000078549	ADCYAP1R1	0.192011	ENSG00000141433	ADCYAP1	0.210677
EFO_0000677	mental or behavioural disorder	nervous system disease	ENSG00000078549	ADCYAP1R1	0.192011	ENSG00000146469	VIP	0.0868608
EFO_0003761	unipolar depression	nervous system disease	ENSG00000078549	ADCYAP1R1	0.183676	ENSG00000146469	VIP	0.054989
EFO_0003761	unipolar depression	nervous system disease	ENSG00000078549	ADCYAP1R1	0.183676	ENSG00000141433	ADCYAP1	0.039376
EFO_0001358	post-traumatic stress disorder	nervous system disease	ENSG00000078549	ADCYAP1R1	0.0660999	ENSG00000141433	ADCYAP1	0.04045
EFO_0006788	anxiety disorder	nervous system disease	ENSG00000078549	ADCYAP1R1	0.0152	ENSG00000146469	VIP	0.0088
other	other disease	other	ENSG00000078549	ADCYAP1R1	0.219264	ENSG00000141433	ADCYAP1	0.262767
other	other disease	other	ENSG00000078549	ADCYAP1R1	0.219264	ENSG00000146469	VIP	0.259174
EFO_0001444	measurement	other	ENSG00000078549	ADCYAP1R1	0.1092	ENSG00000141433	ADCYAP1	0.186359
EFO_0000651	phenotype	other	ENSG00000078549	ADCYAP1R1	0.0360593	ENSG00000146469	VIP	0.170295
EFO_0000651	phenotype	other	ENSG00000078549	ADCYAP1R1	0.0360593	ENSG00000141433	ADCYAP1	0.0577042
EFO_0000556	ischemia	other	ENSG00000078549	ADCYAP1R1	0.0284	ENSG00000146469	VIP	0.061903
HP_0001626	Abnormality of the cardiovascular system	other	ENSG00000078549	ADCYAP1R1	0.0284	ENSG00000146469	VIP	0.061903
EFO_0000556	ischemia	other	ENSG00000078549	ADCYAP1R1	0.0284	ENSG00000141433	ADCYAP1	0.0529203
HP_0001626	Abnormality of the cardiovascular system	other	ENSG00000078549	ADCYAP1R1	0.0284	ENSG00000141433	ADCYAP1	0.0529203
HP_0002637	Cerebral ischemia	other	ENSG00000078549	ADCYAP1R1	0.0284	ENSG00000146469	VIP	0.0465896
HP_0002637	Cerebral ischemia	other	ENSG00000078549	ADCYAP1R1	0.0284	ENSG00000141433	ADCYAP1	0.0395788
EFO_0003765	sign or symptom	other	ENSG00000078549	ADCYAP1R1	0.0215889	ENSG00000146469	VIP	0.156577
EFO_0005230	anxiety	other	ENSG00000078549	ADCYAP1R1	0.0215889	ENSG00000146469	VIP	0.0697565
EFO_0003765	sign or symptom	other	ENSG00000078549	ADCYAP1R1	0.0215889	ENSG00000141433	ADCYAP1	0.0500701
EFO_0005230	anxiety	other	ENSG00000078549	ADCYAP1R1	0.0215889	ENSG00000141433	ADCYAP1	0.0392699
HP_0002715	abnormality of the immune system	other	ENSG00000078549	ADCYAP1R1	0.018	ENSG00000146469	VIP	0.101674
MP_0001845	inflammation	other	ENSG00000078549	ADCYAP1R1	0.018	ENSG00000146469	VIP	0.101418
HP_0002715	abnormality of the immune system	other	ENSG00000078549	ADCYAP1R1	0.018	ENSG00000141433	ADCYAP1	0.054672
MP_0001845	inflammation	other	ENSG00000078549	ADCYAP1R1	0.018	ENSG00000141433	ADCYAP1	0.054672
EFO_0000508	genetic disorder	other disease	ENSG00000078549	ADCYAP1R1	0.35408	ENSG00000146469	VIP	0.299694
EFO_0000508	genetic disorder	other disease	ENSG00000078549	ADCYAP1R1	0.35408	ENSG00000141433	ADCYAP1	0.27604
EFO_0000618	nervous system disease	other disease	ENSG00000078549	ADCYAP1R1	0.219339	ENSG00000141433	ADCYAP1	0.316835
EFO_0000618	nervous system disease	other disease	ENSG00000078549	ADCYAP1R1	0.219339	ENSG00000146469	VIP	0.260136
EFO_0000616	neoplasm	other disease	ENSG00000078549	ADCYAP1R1	0.199891	ENSG00000146469	VIP	0.390421
EFO_0000616	neoplasm	other disease	ENSG00000078549	ADCYAP1R1	0.199891	ENSG00000141433	ADCYAP1	0.239904
EFO_0001379	endocrine system disease	other disease	ENSG00000078549	ADCYAP1R1	0.199793	ENSG00000141433	ADCYAP1	0.267192
EFO_0001379	endocrine system disease	other disease	ENSG00000078549	ADCYAP1R1	0.199793	ENSG00000146469	VIP	0.24622
EFO_0000701	skin disease	other disease	ENSG00000078549	ADCYAP1R1	0.170264	ENSG00000141433	ADCYAP1	0.275233
EFO_0000701	skin disease	other disease	ENSG00000078549	ADCYAP1R1	0.170264	ENSG00000146469	VIP	0.220736
EFO_0002461	skeletal system disease	other disease	ENSG00000078549	ADCYAP1R1	0.151599	ENSG00000146469	VIP	0.236633
EFO_0002461	skeletal system disease	other disease	ENSG00000078549	ADCYAP1R1	0.151599	ENSG00000141433	ADCYAP1	0.102964
EFO_0000684	respiratory system disease	other disease	ENSG00000078549	ADCYAP1R1	0.0553389	ENSG00000146469	VIP	0.304807
EFO_0000684	respiratory system disease	other disease	ENSG00000078549	ADCYAP1R1	0.0553389	ENSG00000141433	ADCYAP1	0.0940065
EFO_0000512	reproductive system disease	other disease	ENSG00000078549	ADCYAP1R1	0.045835	ENSG00000146469	VIP	0.238935
EFO_0000512	reproductive system disease	other disease	ENSG00000078549	ADCYAP1R1	0.045835	ENSG00000141433	ADCYAP1	0.1595
EFO_0000319	cardiovascular disease	other disease	ENSG00000078549	ADCYAP1R1	0.035	ENSG00000146469	VIP	0.271546
EFO_0000319	cardiovascular disease	other disease	ENSG00000078549	ADCYAP1R1	0.035	ENSG00000141433	ADCYAP1	0.102857
EFO_0005741	infectious disease	other disease	ENSG00000078549	ADCYAP1R1	0.0152	ENSG00000146469	VIP	0.0802879
EFO_0005741	infectious disease	other disease	ENSG00000078549	ADCYAP1R1	0.0152	ENSG00000141433	ADCYAP1	0.0332
EFO_0000540	immune system disease	other disease	ENSG00000078549	ADCYAP1R1	0.0135367	ENSG00000141433	ADCYAP1	0.15495
EFO_0000540	immune system disease	other disease	ENSG00000078549	ADCYAP1R1	0.0135367	ENSG00000146469	VIP	0.11945
EFO_0001663	prostate carcinoma	reproductive system disease	ENSG00000078549	ADCYAP1R1	0.0439291	ENSG00000146469	VIP	0.0944428
EFO_0001663	prostate carcinoma	reproductive system disease	ENSG00000078549	ADCYAP1R1	0.0439291	ENSG00000141433	ADCYAP1	0.0332
EFO_0005771	ovarian disease	reproductive system disease	ENSG00000078549	ADCYAP1R1	0.0171532	ENSG00000141433	ADCYAP1	0.122
EFO_0001075	ovarian carcinoma	reproductive system disease	ENSG00000078549	ADCYAP1R1	0.0171532	ENSG00000141433	ADCYAP1	0.1211
EFO_0003893	ovarian neoplasm	reproductive system disease	ENSG00000078549	ADCYAP1R1	0.0171532	ENSG00000141433	ADCYAP1	0.1211
EFO_0005771	ovarian disease	reproductive system disease	ENSG00000078549	ADCYAP1R1	0.0171532	ENSG00000146469	VIP	0.0291664
EFO_0001075	ovarian carcinoma	reproductive system disease	ENSG00000078549	ADCYAP1R1	0.0171532	ENSG00000146469	VIP	0.0226
EFO_0003893	ovarian neoplasm	reproductive system disease	ENSG00000078549	ADCYAP1R1	0.0171532	ENSG00000146469	VIP	0.0226
EFO_0000270	asthma	respiratory system disease	ENSG00000078549	ADCYAP1R1	0.0538444	ENSG00000146469	VIP	0.136029
EFO_0000650	whooping cough	respiratory system disease	ENSG00000078549	ADCYAP1R1	0.0152	ENSG00000146469	VIP	0.0527978
EFO_0000650	whooping cough	respiratory system disease	ENSG00000078549	ADCYAP1R1	0.0152	ENSG00000141433	ADCYAP1	0.0316
EFO_0004260	bone disease	skeletal system disease	ENSG00000078549	ADCYAP1R1	0.151599	ENSG00000146469	VIP	0.148325
EFO_0004260	bone disease	skeletal system disease	ENSG00000078549	ADCYAP1R1	0.151599	ENSG00000141433	ADCYAP1	0.0144
EFO_1000727	lipodystrophy	skin disease	ENSG00000078549	ADCYAP1R1	0.16688	ENSG00000141433	ADCYAP1	0.217591
EFO_1000636	inflammatory skin disease	skin disease	ENSG00000078549	ADCYAP1R1	0.0135367	ENSG00000141433	ADCYAP1	0.14932
EFO_1000636	inflammatory skin disease	skin disease	ENSG00000078549	ADCYAP1R1	0.0135367	ENSG00000146469	VIP	0.0673745
EFO_0007536	vesicoureteral reflux	bladder disease	ENSG00000144891	AGTR1	0.022	ENSG00000135744	AGT	0.0144
EFO_0000537	hypertension	cardiovascular disease	ENSG00000144891	AGTR1	1	ENSG00000135744	AGT	1
EFO_0004264	vascular disease	cardiovascular disease	ENSG00000144891	AGTR1	1	ENSG00000135744	AGT	0.119591
EFO_0003777	heart disease	cardiovascular disease	ENSG00000144891	AGTR1	1	ENSG00000135744	AGT	0.088135
EFO_0000318	cardiomyopathy	cardiovascular disease	ENSG00000144891	AGTR1	1	ENSG00000135744	AGT	0.0772153
EFO_0001645	coronary heart disease	cardiovascular disease	ENSG00000144891	AGTR1	1	ENSG00000135744	AGT	0.0768798
EFO_0000612	myocardial infarction	cardiovascular disease	ENSG00000144891	AGTR1	1	ENSG00000135744	AGT	0.0721426
EFO_0004269	cardiac arrhythmia	cardiovascular disease	ENSG00000144891	AGTR1	1	ENSG00000135744	AGT	0.0639577
EFO_0000275	atrial fibrillation	cardiovascular disease	ENSG00000144891	AGTR1	1	ENSG00000135744	AGT	0.0635082
EFO_0003144	heart failure	cardiovascular disease	ENSG00000144891	AGTR1	1	ENSG00000135744	AGT	0.0617436
EFO_0000378	coronary artery disease	cardiovascular disease	ENSG00000144891	AGTR1	1	ENSG00000135744	AGT	0.0576551
EFO_0000407	dilated cardiomyopathy	cardiovascular disease	ENSG00000144891	AGTR1	1	ENSG00000135744	AGT	0.0532
EFO_0000373	congestive heart failure	cardiovascular disease	ENSG00000144891	AGTR1	1	ENSG00000135744	AGT	0.037475
EFO_0005775	aortic disease	cardiovascular disease	ENSG00000144891	AGTR1	1	ENSG00000135744	AGT	0.0188
Orphanet_558	Marfan syndrome	cardiovascular disease	ENSG00000144891	AGTR1	1	ENSG00000135744	AGT	0.0144
Orphanet_285014	Rare disease with thoracic aortic aneurysm and aortic dissection	cardiovascular disease	ENSG00000144891	AGTR1	1	ENSG00000135744	AGT	0.0144
Orphanet_233655	Rare genetic vascular disease	cardiovascular disease	ENSG00000144891	AGTR1	1	ENSG00000135744	AGT	0.0144
EFO_1001461	endothelial dysfunction	cardiovascular disease	ENSG00000144891	AGTR1	0.761026	ENSG00000135744	AGT	0.035476
EFO_0003763	cerebrovascular disorder	cardiovascular disease	ENSG00000144891	AGTR1	0.71555	ENSG00000135744	AGT	0.119229
EFO_0000712	stroke	cardiovascular disease	ENSG00000144891	AGTR1	0.715387	ENSG00000135744	AGT	0.117183
EFO_0000266	aortic stenosis	cardiovascular disease	ENSG00000144891	AGTR1	0.7036	ENSG00000135744	AGT	0.0144
EFO_0000538	hypertrophic cardiomyopathy	cardiovascular disease	ENSG00000144891	AGTR1	0.316006	ENSG00000135744	AGT	0.0739471
Orphanet_98054	Rare genetic cardiac disease	cardiovascular disease	ENSG00000144891	AGTR1	0.274981	ENSG00000135744	AGT	0.0576361
Orphanet_101934	Genetic cardiac rhythm disease	cardiovascular disease	ENSG00000144891	AGTR1	0.267835	ENSG00000135744	AGT	0.0208
Orphanet_166282	Familial sick sinus syndrome	cardiovascular disease	ENSG00000144891	AGTR1	0.195475	ENSG00000135744	AGT	0.0208
Orphanet_217635	Familial restrictive cardiomyopathy	cardiovascular disease	ENSG00000144891	AGTR1	0.185615	ENSG00000135744	AGT	0.0288
EFO_0005251	hypotension	cardiovascular disease	ENSG00000144891	AGTR1	0.0983	ENSG00000135744	AGT	0.0503665
EFO_0005252	orthostatic hypotension	cardiovascular disease	ENSG00000144891	AGTR1	0.0936	ENSG00000135744	AGT	0.0144
EFO_0000668	preeclampsia	cardiovascular disease	ENSG00000144891	AGTR1	0.0753219	ENSG00000135744	AGT	0.145448
EFO_0005207	congenital heart disease	cardiovascular disease	ENSG00000144891	AGTR1	0.0531844	ENSG00000135744	AGT	0.0392402
EFO_0003914	atherosclerosis	cardiovascular disease	ENSG00000144891	AGTR1	0.05247	ENSG00000135744	AGT	0.0424796
EFO_0003781	carotid artery disease	cardiovascular disease	ENSG00000144891	AGTR1	0.0481	ENSG00000135744	AGT	0.0448444
EFO_1001031	malignant hypertension	cardiovascular disease	ENSG00000144891	AGTR1	0.047576	ENSG00000135744	AGT	0.0691569
EFO_0000666	portal hypertension	cardiovascular disease	ENSG00000144891	AGTR1	0.0464871	ENSG00000135744	AGT	0.0456
EFO_0001361	pulmonary hypertension	cardiovascular disease	ENSG00000144891	AGTR1	0.0441164	ENSG00000135744	AGT	0.0184
EFO_0002687	ischemia reperfusion injury	cardiovascular disease	ENSG00000144891	AGTR1	0.0428539	ENSG00000135744	AGT	0.034
EFO_1001375	Myocardial Ischemia	cardiovascular disease	ENSG00000144891	AGTR1	0.0402611	ENSG00000135744	AGT	0.037
EFO_0004277	brain infarction	cardiovascular disease	ENSG00000144891	AGTR1	0.038	ENSG00000135744	AGT	0.0461204
EFO_1001153	renovascular hypertension	cardiovascular disease	ENSG00000144891	AGTR1	0.038	ENSG00000135744	AGT	0.0212
EFO_1000882	coronary stenosis	cardiovascular disease	ENSG00000144891	AGTR1	0.0344	ENSG00000135744	AGT	0.0048
EFO_1000041	nephrosclerosis	cardiovascular disease	ENSG00000144891	AGTR1	0.0337003	ENSG00000135744	AGT	0.0196
EFO_0006803	vasculitis	cardiovascular disease	ENSG00000144891	AGTR1	0.028	ENSG00000135744	AGT	0.0216
EFO_0000551	intracranial hemorrhage NOS	cardiovascular disease	ENSG00000144891	AGTR1	0.028	ENSG00000135744	AGT	0.0144
EFO_1000014	acidosis	cardiovascular disease	ENSG00000144891	AGTR1	0.0184	ENSG00000135744	AGT	0.0337444
EFO_1001207	systolic heart failure	cardiovascular disease	ENSG00000144891	AGTR1	0.018	ENSG00000135744	AGT	0.0148
EFO_0003146	symptomatic heart failure	cardiovascular disease	ENSG00000144891	AGTR1	0.0144	ENSG00000135744	AGT	0.0192
EFO_0004718	vascular dementia	cardiovascular disease	ENSG00000144891	AGTR1	0.0144	ENSG00000135744	AGT	0.0144
EFO_0001421	liver disease	digestive system disease	ENSG00000144891	AGTR1	1	ENSG00000135744	AGT	0.073657
EFO_1001249	non-alcoholic steatohepatitis	digestive system disease	ENSG00000144891	AGTR1	0.712782	ENSG00000135744	AGT	0.0294
EFO_0004288	colonic neoplasm	digestive system disease	ENSG00000144891	AGTR1	0.25605	ENSG00000135744	AGT	0.136697
EFO_0000365	colorectal adenocarcinoma	digestive system disease	ENSG00000144891	AGTR1	0.25605	ENSG00000135744	AGT	0.135797
EFO_0000182	hepatocellular carcinoma	digestive system disease	ENSG00000144891	AGTR1	0.162296	ENSG00000135744	AGT	0.0730506
EFO_0000178	gastric carcinoma	digestive system disease	ENSG00000144891	AGTR1	0.0543634	ENSG00000135744	AGT	0.0449743
EFO_0003897	stomach neoplasm	digestive system disease	ENSG00000144891	AGTR1	0.0543634	ENSG00000135744	AGT	0.0449743
EFO_0001422	cirrhosis of liver	digestive system disease	ENSG00000144891	AGTR1	0.0528474	ENSG00000135744	AGT	0.041413
EFO_0000278	pancreatitis	digestive system disease	ENSG00000144891	AGTR1	0.0333	ENSG00000135744	AGT	0.018
EFO_0003872	colitis	digestive system disease	ENSG00000144891	AGTR1	0.0284	ENSG00000135744	AGT	0.0365667
EFO_0003767	inflammatory bowel disease	digestive system disease	ENSG00000144891	AGTR1	0.0184	ENSG00000135744	AGT	0.0675741
EFO_0005842	colorectal cancer	digestive system disease	ENSG00000144891	AGTR1	0.0168	ENSG00000135744	AGT	0.0148
EFO_0000384	Crohn's disease	digestive system disease	ENSG00000144891	AGTR1	0.0148	ENSG00000135744	AGT	0.0436294
EFO_1000627	thyroid disease	endocrine system disease	ENSG00000144891	AGTR1	0.0397377	ENSG00000135744	AGT	0.0184
EFO_0004266	primary ovarian insufficiency	endocrine system disease	ENSG00000144891	AGTR1	0.0144	ENSG00000135744	AGT	0.0144
Orphanet_97369	Renal tubular dysgenesis of genetic origin	genetic disorder	ENSG00000144891	AGTR1	1	ENSG00000135744	AGT	1
Orphanet_357506	Genetic non-syndromic renal or urinary tract malformation	genetic disorder	ENSG00000144891	AGTR1	1	ENSG00000135744	AGT	1
Orphanet_183539	Genetic renal or urinary tract malformation	genetic disorder	ENSG00000144891	AGTR1	1	ENSG00000135744	AGT	1
Orphanet_98056	Rare genetic renal disease	genetic disorder	ENSG00000144891	AGTR1	1	ENSG00000135744	AGT	1
Orphanet_183530	Rare genetic developmental defect during embryogenesis	genetic disorder	ENSG00000144891	AGTR1	1	ENSG00000135744	AGT	1
Orphanet_93587	Familial cystic renal disease	genetic disorder	ENSG00000144891	AGTR1	1	ENSG00000135744	AGT	0.296031
EFO_1001496	Autosomal dominant polycystic kidney disease	genetic disorder	ENSG00000144891	AGTR1	1	ENSG00000135744	AGT	0.0644714
Orphanet_101435	Rare genetic eye disease	genetic disorder	ENSG00000144891	AGTR1	1	ENSG00000135744	AGT	0.035236
Orphanet_183607	Genetic lens and zonula anomaly	genetic disorder	ENSG00000144891	AGTR1	1	ENSG00000135744	AGT	0.0333333
Orphanet_271870	Rare genetic systemic or rheumatologic disease	genetic disorder	ENSG00000144891	AGTR1	1	ENSG00000135744	AGT	0.018
Orphanet_98653	Lens position anomaly	genetic disorder	ENSG00000144891	AGTR1	1	ENSG00000135744	AGT	0.0144
Orphanet_98702	Connective tissue disease with eye involvement	genetic disorder	ENSG00000144891	AGTR1	1	ENSG00000135744	AGT	0.0144
Orphanet_284993	Marfan and Marfan-related disorder	genetic disorder	ENSG00000144891	AGTR1	1	ENSG00000135744	AGT	0.0144
Orphanet_98623	Syndromic keratoconus	genetic disorder	ENSG00000144891	AGTR1	1	ENSG00000135744	AGT	0.0144
Orphanet_156071	Keratoconus	genetic disorder	ENSG00000144891	AGTR1	1	ENSG00000135744	AGT	0.0144
Orphanet_98620	Syndromic myopia	genetic disorder	ENSG00000144891	AGTR1	1	ENSG00000135744	AGT	0.0144
Orphanet_139030	Malformation syndrome with connective tissue involvement	genetic disorder	ENSG00000144891	AGTR1	1	ENSG00000135744	AGT	0.0144
Orphanet_183601	Rare genetic refraction anomaly	genetic disorder	ENSG00000144891	AGTR1	1	ENSG00000135744	AGT	0.0144
Orphanet_68346	Rare genetic skin disease	genetic disorder	ENSG00000144891	AGTR1	0.704689	ENSG00000135744	AGT	0.200223
Orphanet_183472	Genetic dermis disorder	genetic disorder	ENSG00000144891	AGTR1	0.7036	ENSG00000135744	AGT	0.0288
Orphanet_156638	Rare genetic endocrine disease	genetic disorder	ENSG00000144891	AGTR1	0.289182	ENSG00000135744	AGT	0.262614
Orphanet_183637	Rare genetic adrenal disease	genetic disorder	ENSG00000144891	AGTR1	0.277903	ENSG00000135744	AGT	0.254998
Orphanet_158300	Rare genetic hematologic disease	genetic disorder	ENSG00000144891	AGTR1	0.254141	ENSG00000135744	AGT	0.249728
Orphanet_183589	Genetic thrombotic microangiopathy	genetic disorder	ENSG00000144891	AGTR1	0.253381	ENSG00000135744	AGT	0.242628
Orphanet_183651	Rare constitutional anemia	genetic disorder	ENSG00000144891	AGTR1	0.253238	ENSG00000135744	AGT	0.249728
Orphanet_182043	Rare constitutional hemolytic anemia	genetic disorder	ENSG00000144891	AGTR1	0.253238	ENSG00000135744	AGT	0.242628
Orphanet_2134	Atypical hemolytic-uremic syndrome	genetic disorder	ENSG00000144891	AGTR1	0.253238	ENSG00000135744	AGT	0.242628
Orphanet_156629	Genetic hypertension	genetic disorder	ENSG00000144891	AGTR1	0.252515	ENSG00000135744	AGT	0.264784
Orphanet_655	Nephronophthisis	genetic disorder	ENSG00000144891	AGTR1	0.243388	ENSG00000135744	AGT	0.271412
Orphanet_371861	Genetic hyperaldosteronism	genetic disorder	ENSG00000144891	AGTR1	0.242127	ENSG00000135744	AGT	0.244359
Orphanet_183592	Genetic renal tubular disease	genetic disorder	ENSG00000144891	AGTR1	0.240226	ENSG00000135744	AGT	0.264946
Orphanet_112	Bartter syndrome	genetic disorder	ENSG00000144891	AGTR1	0.236201	ENSG00000135744	AGT	0.253828
Orphanet_235936	Familial hyperaldosteronism	genetic disorder	ENSG00000144891	AGTR1	0.235568	ENSG00000135744	AGT	0.244359
Orphanet_71859	Rare genetic neurological disorder	genetic disorder	ENSG00000144891	AGTR1	0.230839	ENSG00000135744	AGT	0.034797
Orphanet_158124	Genetic dementia	genetic disorder	ENSG00000144891	AGTR1	0.225894	ENSG00000135744	AGT	0.0144
Orphanet_90642	Syndromic genetic deafness	genetic disorder	ENSG00000144891	AGTR1	0.224808	ENSG00000135744	AGT	0.241148
Orphanet_96210	Rare genetic deafness	genetic disorder	ENSG00000144891	AGTR1	0.224808	ENSG00000135744	AGT	0.241148
Orphanet_98497	Genetic peripheral neuropathy	genetic disorder	ENSG00000144891	AGTR1	0.224219	ENSG00000135744	AGT	0.0324
Orphanet_207015	Rare hereditary disease with peripheral neuropathy	genetic disorder	ENSG00000144891	AGTR1	0.224219	ENSG00000135744	AGT	0.0288
Orphanet_526	Liddle syndrome	genetic disorder	ENSG00000144891	AGTR1	0.223346	ENSG00000135744	AGT	0.222318
Orphanet_34149	Autosomal dominant medullary cystic kidney disease with or without hyperuricemia	genetic disorder	ENSG00000144891	AGTR1	0.222222	ENSG00000135744	AGT	0.25738
Orphanet_427	Familial hypoaldosteronism	genetic disorder	ENSG00000144891	AGTR1	0.221354	ENSG00000135744	AGT	0.243273
Orphanet_251274	Familial hyperaldosteronism type III	genetic disorder	ENSG00000144891	AGTR1	0.221344	ENSG00000135744	AGT	0.225138
Orphanet_217023	Atypical hemolytic-uremic syndrome with thrombomodulin anomaly	genetic disorder	ENSG00000144891	AGTR1	0.218577	ENSG00000135744	AGT	0.217539
Orphanet_93575	Atypical hemolytic-uremic syndrome with C3 anomaly	genetic disorder	ENSG00000144891	AGTR1	0.218577	ENSG00000135744	AGT	0.217539
Orphanet_93576	Atypical hemolytic-uremic syndrome with MCP/CD46 anomaly	genetic disorder	ENSG00000144891	AGTR1	0.218577	ENSG00000135744	AGT	0.217539
Orphanet_93578	Atypical hemolytic-uremic syndrome with B factor anomaly	genetic disorder	ENSG00000144891	AGTR1	0.218577	ENSG00000135744	AGT	0.217539
Orphanet_93580	Atypical hemolytic-uremic syndrome with I factor anomaly	genetic disorder	ENSG00000144891	AGTR1	0.218577	ENSG00000135744	AGT	0.217539
Orphanet_1652	Dent disease	genetic disorder	ENSG00000144891	AGTR1	0.217608	ENSG00000135744	AGT	0.256944
Orphanet_68367	Inborn errors of metabolism	genetic disorder	ENSG00000144891	AGTR1	0.215719	ENSG00000135744	AGT	0.24984
Orphanet_99763	Familial hyperreninemic hypoaldosteronism type 1	genetic disorder	ENSG00000144891	AGTR1	0.21427	ENSG00000135744	AGT	0.236084
Orphanet_93605	Classic Bartter syndrome	genetic disorder	ENSG00000144891	AGTR1	0.212203	ENSG00000135744	AGT	0.224323
Orphanet_207018	Rare hereditary metabolic disease with peripheral neuropathy	genetic disorder	ENSG00000144891	AGTR1	0.212119	ENSG00000135744	AGT	0.0288
Orphanet_68366	Lysosomal disease	genetic disorder	ENSG00000144891	AGTR1	0.212119	ENSG00000135744	AGT	0.0288
Orphanet_79225	Sphingolipidosis	genetic disorder	ENSG00000144891	AGTR1	0.212119	ENSG00000135744	AGT	0.0288
Orphanet_88660	Pseudohyperaldosteronism type 2	genetic disorder	ENSG00000144891	AGTR1	0.211504	ENSG00000135744	AGT	0.237824
Orphanet_403	Familial hyperaldosteronism type I	genetic disorder	ENSG00000144891	AGTR1	0.210257	ENSG00000135744	AGT	0.229844
Orphanet_93606	Nephrogenic syndrome of inappropriate antidiuresis	genetic disorder	ENSG00000144891	AGTR1	0.209877	ENSG00000135744	AGT	0.215367
Orphanet_93604	Antenatal Bartter syndrome	genetic disorder	ENSG00000144891	AGTR1	0.207525	ENSG00000135744	AGT	0.212407
Orphanet_183634	Rare genetic parathyroid disease and phosphocalcic metabolism disorder	genetic disorder	ENSG00000144891	AGTR1	0.205499	ENSG00000135744	AGT	0.0068
Orphanet_208593	Genetic hypoparathyroidism	genetic disorder	ENSG00000144891	AGTR1	0.205499	ENSG00000135744	AGT	0.0068
Orphanet_101960	Genetic chronic primary adrenal insufficiency	genetic disorder	ENSG00000144891	AGTR1	0.204354	ENSG00000135744	AGT	0.221596
Orphanet_181412	Adrenogenital syndrome	genetic disorder	ENSG00000144891	AGTR1	0.204354	ENSG00000135744	AGT	0.21577
Orphanet_418	Congenital adrenal hyperplasia	genetic disorder	ENSG00000144891	AGTR1	0.204354	ENSG00000135744	AGT	0.21577
Orphanet_320	Apparent mineralocorticoid excess	genetic disorder	ENSG00000144891	AGTR1	0.2022	ENSG00000135744	AGT	0.202907
Orphanet_93622	Dent disease type 1	genetic disorder	ENSG00000144891	AGTR1	0.201569	ENSG00000135744	AGT	0.245528
Orphanet_98710	Metabolic disease associated with ocular features	genetic disorder	ENSG00000144891	AGTR1	0.199589	ENSG00000135744	AGT	0.0288
Orphanet_183731	Rare genetic gynecological and obstetrical diseases	genetic disorder	ENSG00000144891	AGTR1	0.193098	ENSG00000135744	AGT	0.240322
Orphanet_89938	Infantile Bartter syndrome with sensorineural deafness	genetic disorder	ENSG00000144891	AGTR1	0.191568	ENSG00000135744	AGT	0.234743
Orphanet_156619	Rare genetic urogenital disease	genetic disorder	ENSG00000144891	AGTR1	0.189498	ENSG00000135744	AGT	0.229762
Orphanet_325665	Genetic disorder of sex development of gynecological interest	genetic disorder	ENSG00000144891	AGTR1	0.189498	ENSG00000135744	AGT	0.229762
Orphanet_325690	Genetic disorder of sex development	genetic disorder	ENSG00000144891	AGTR1	0.189498	ENSG00000135744	AGT	0.229762
Orphanet_325697	Genetic 46,XX disorder of sex development	genetic disorder	ENSG00000144891	AGTR1	0.189498	ENSG00000135744	AGT	0.204707
Orphanet_90776	46,XX disorder of sex development induced by fetal androgens excess	genetic disorder	ENSG00000144891	AGTR1	0.189498	ENSG00000135744	AGT	0.204707
Orphanet_90795	Congenital adrenal hyperplasia due to 11-beta-hydroxylase deficiency	genetic disorder	ENSG00000144891	AGTR1	0.189498	ENSG00000135744	AGT	0.204707
Orphanet_181402	Syndrome with hypoparathyroidism	genetic disorder	ENSG00000144891	AGTR1	0.184436	ENSG00000135744	AGT	0.0068
Orphanet_183616	Genetic neuro-ophthalmological disease	genetic disorder	ENSG00000144891	AGTR1	0.056576	ENSG00000135744	AGT	0.0165
Orphanet_98692	Nervous system anomaly with eye involvement	genetic disorder	ENSG00000144891	AGTR1	0.052	ENSG00000135744	AGT	0.0144
EFO_1001485	acromegaly	genetic disorder	ENSG00000144891	AGTR1	0.04	ENSG00000135744	AGT	0.0348
Orphanet_183524	Rare genetic bone disease	genetic disorder	ENSG00000144891	AGTR1	0.032	ENSG00000135744	AGT	0.032
Orphanet_404584	Rare genetic bone development disorder	genetic disorder	ENSG00000144891	AGTR1	0.032	ENSG00000135744	AGT	0.0144
Orphanet_183497	Genetic neuromuscular disease	genetic disorder	ENSG00000144891	AGTR1	0.0289074	ENSG00000135744	AGT	0.0165
Orphanet_206634	Genetic skeletal muscle disease	genetic disorder	ENSG00000144891	AGTR1	0.0289074	ENSG00000135744	AGT	0.0084
Orphanet_98473	Muscular dystrophy	genetic disorder	ENSG00000144891	AGTR1	0.0289074	ENSG00000135744	AGT	0.0084
Orphanet_102373	Primary glomerular disease	genetic disorder	ENSG00000144891	AGTR1	0.028	ENSG00000135744	AGT	0.253406
Orphanet_183586	Genetic glomerular disease	genetic disorder	ENSG00000144891	AGTR1	0.028	ENSG00000135744	AGT	0.253406
EFO_0001064	Down syndrome	genetic disorder	ENSG00000144891	AGTR1	0.0216	ENSG00000135744	AGT	0.014658
Orphanet_206644	Progressive muscular dystrophy	genetic disorder	ENSG00000144891	AGTR1	0.0196	ENSG00000135744	AGT	0.0084
Orphanet_183757	Rare genetic intellectual disability	genetic disorder	ENSG00000144891	AGTR1	0.0196	ENSG00000135744	AGT	0.0068
Orphanet_183763	Rare genetic intellectual disability with developmental anomaly	genetic disorder	ENSG00000144891	AGTR1	0.0196	ENSG00000135744	AGT	0.0068
Orphanet_98689	Myopathy with eye involvement	genetic disorder	ENSG00000144891	AGTR1	0.018	ENSG00000135744	AGT	0.0084
Orphanet_101997	Primary immunodeficiency	genetic disorder	ENSG00000144891	AGTR1	0.0161	ENSG00000135744	AGT	0.228611
Orphanet_183770	Rare genetic immune disease	genetic disorder	ENSG00000144891	AGTR1	0.0161	ENSG00000135744	AGT	0.228611
Orphanet_183463	Genetic pigmentation anomaly of the skin	genetic disorder	ENSG00000144891	AGTR1	0.0161	ENSG00000135744	AGT	0.0144
Orphanet_183466	Genetic hyperpigmentation of the skin	genetic disorder	ENSG00000144891	AGTR1	0.0161	ENSG00000135744	AGT	0.0144
Orphanet_34533	Corneal dystrophy	genetic disorder	ENSG00000144891	AGTR1	0.0161	ENSG00000135744	AGT	0.0144
Orphanet_85453	X-linked reticulate pigmentary disorder with systemic manifestations	genetic disorder	ENSG00000144891	AGTR1	0.0161	ENSG00000135744	AGT	0.0144
Orphanet_98628	Syndromic corneal dystrophy	genetic disorder	ENSG00000144891	AGTR1	0.0161	ENSG00000135744	AGT	0.0144
Orphanet_140162	Inherited cancer-predisposing syndrome	genetic disorder	ENSG00000144891	AGTR1	0.0144	ENSG00000135744	AGT	0.21622
Orphanet_183422	Polymalformative genetic syndrome with increased risk of developing cancer	genetic disorder	ENSG00000144891	AGTR1	0.0144	ENSG00000135744	AGT	0.21622
Orphanet_202940	Anomaly of puberty or/and menstrual cycle of genetic origin	genetic disorder	ENSG00000144891	AGTR1	0.0144	ENSG00000135744	AGT	0.172035
Orphanet_183478	Genetic skin vascular disorder	genetic disorder	ENSG00000144891	AGTR1	0.0144	ENSG00000135744	AGT	0.0288
Orphanet_109011	Non-syndromic limb malformation	genetic disorder	ENSG00000144891	AGTR1	0.0144	ENSG00000135744	AGT	0.0144
Orphanet_183536	Genetic congenital limb malformation	genetic disorder	ENSG00000144891	AGTR1	0.0144	ENSG00000135744	AGT	0.0144
Orphanet_294929	Terminal limb defects	genetic disorder	ENSG00000144891	AGTR1	0.0144	ENSG00000135744	AGT	0.0144
Orphanet_294937	Brachydactyly	genetic disorder	ENSG00000144891	AGTR1	0.0144	ENSG00000135744	AGT	0.0144
Orphanet_404568	Dysostosis of genetic origin	genetic disorder	ENSG00000144891	AGTR1	0.0144	ENSG00000135744	AGT	0.0144
Orphanet_404571	Dysostosis of genetic origin with limb anomaly as a major feature	genetic disorder	ENSG00000144891	AGTR1	0.0144	ENSG00000135744	AGT	0.0144
Orphanet_93457	Non-syndromic limb reduction defect	genetic disorder	ENSG00000144891	AGTR1	0.0144	ENSG00000135744	AGT	0.0144
Orphanet_183598	Rare genetic palpebral, lacrimal system and conjunctival disease	genetic disorder	ENSG00000144891	AGTR1	0.0144	ENSG00000135744	AGT	0.0084
Orphanet_156610	Rare genetic respiratory disease	genetic disorder	ENSG00000144891	AGTR1	0.0128	ENSG00000135744	AGT	0.0144
Orphanet_101988	Primary immunodeficiency due to a defect in innate immunity	genetic disorder	ENSG00000144891	AGTR1	0.0068	ENSG00000135744	AGT	0.228611
EFO_0003839	retinopathy	head disease	ENSG00000144891	AGTR1	0.046768	ENSG00000135744	AGT	0.0205
EFO_0000649	periodontitis	head disease	ENSG00000144891	AGTR1	0.0379	ENSG00000135744	AGT	0.0435
EFO_0006342	aggressive periodontitis	head disease	ENSG00000144891	AGTR1	0.0344	ENSG00000135744	AGT	0.0344
EFO_0005140	autoimmune disease	immune system disease	ENSG00000144891	AGTR1	0.716066	ENSG00000135744	AGT	0.0761602
EFO_0001359	type I diabetes mellitus	immune system disease	ENSG00000144891	AGTR1	0.714666	ENSG00000135744	AGT	0.0600729
EFO_0000676	psoriasis	immune system disease	ENSG00000144891	AGTR1	0.1159	ENSG00000135744	AGT	0.0482403
EFO_0003785	allergy	immune system disease	ENSG00000144891	AGTR1	0.0748817	ENSG00000135744	AGT	0.0476
EFO_0005856	arthritis	immune system disease	ENSG00000144891	AGTR1	0.037025	ENSG00000135744	AGT	0.0388
EFO_0003885	multiple sclerosis	immune system disease	ENSG00000144891	AGTR1	0.0084	ENSG00000135744	AGT	0.0344
EFO_0000763	viral disease	infectious disease	ENSG00000144891	AGTR1	0.814568	ENSG00000135744	AGT	0.032
EFO_0003047	hepatitis C infection	infectious disease	ENSG00000144891	AGTR1	0.767933	ENSG00000135744	AGT	0.032
EFO_0004196	viral human hepatitis infection	infectious disease	ENSG00000144891	AGTR1	0.767933	ENSG00000135744	AGT	0.032
EFO_0004220	Chronic Hepatitis C infection	infectious disease	ENSG00000144891	AGTR1	0.7086	ENSG00000135744	AGT	0.032
EFO_0000771	bacterial disease	infectious disease	ENSG00000144891	AGTR1	0.0478333	ENSG00000135744	AGT	0.0495666
EFO_0003884	chronic kidney disease	kidney disease	ENSG00000144891	AGTR1	1	ENSG00000135744	AGT	0.0816972
EFO_0004194	IGA glomerulonephritis	kidney disease	ENSG00000144891	AGTR1	1	ENSG00000135744	AGT	0.0461288
EFO_0004236	focal segmental glomerulosclerosis	kidney disease	ENSG00000144891	AGTR1	0.209057	ENSG00000135744	AGT	0.228842
EFO_0005761	lupus nephritis	kidney disease	ENSG00000144891	AGTR1	0.0156	ENSG00000135744	AGT	0.0156
EFO_0004255	nephrotic syndrome	kidney disease	ENSG00000144891	AGTR1	0.0144	ENSG00000135744	AGT	0.0355444
EFO_0000401	diabetic nephropathy	metabolic disease	ENSG00000144891	AGTR1	1	ENSG00000135744	AGT	0.189862
EFO_0000195	metabolic syndrome	metabolic disease	ENSG00000144891	AGTR1	1	ENSG00000135744	AGT	0.0221699
EFO_0000400	diabetes mellitus	metabolic disease	ENSG00000144891	AGTR1	0.985566	ENSG00000135744	AGT	0.162369
EFO_0005754	parathyroid disease	metabolic disease	ENSG00000144891	AGTR1	0.205499	ENSG00000135744	AGT	0.0068
EFO_0005769	calcium metabolic disease	metabolic disease	ENSG00000144891	AGTR1	0.205499	ENSG00000135744	AGT	0.0068
EFO_0001360	type II diabetes mellitus	metabolic disease	ENSG00000144891	AGTR1	0.115147	ENSG00000135744	AGT	0.159498
EFO_0001073	obesity	metabolic disease	ENSG00000144891	AGTR1	0.055457	ENSG00000135744	AGT	0.0897702
EFO_0001069	nutritional disorder	metabolic disease	ENSG00000144891	AGTR1	0.028	ENSG00000135744	AGT	0.0144
EFO_0000311	cancer	neoplasm	ENSG00000144891	AGTR1	1	ENSG00000135744	AGT	0.256152
EFO_0001642	lymphoid neoplasm	neoplasm	ENSG00000144891	AGTR1	1	ENSG00000135744	AGT	0.0287164
EFO_0000313	carcinoma	neoplasm	ENSG00000144891	AGTR1	0.865179	ENSG00000135744	AGT	0.208948
EFO_0006858	epithelial neoplasm	neoplasm	ENSG00000144891	AGTR1	0.865179	ENSG00000135744	AGT	0.208948
EFO_0003863	urogenital neoplasm	neoplasm	ENSG00000144891	AGTR1	0.780588	ENSG00000135744	AGT	0.173661
EFO_0000305	breast carcinoma	neoplasm	ENSG00000144891	AGTR1	0.732876	ENSG00000135744	AGT	0.15442
EFO_0000326	central nervous system cancer	neoplasm	ENSG00000144891	AGTR1	0.725985	ENSG00000135744	AGT	0.219222
EFO_0003833	brain neoplasm	neoplasm	ENSG00000144891	AGTR1	0.718284	ENSG00000135744	AGT	0.2207
EFO_0005543	glioma	neoplasm	ENSG00000144891	AGTR1	0.7052	ENSG00000135744	AGT	0.10092
EFO_0000519	glioblastoma multiforme	neoplasm	ENSG00000144891	AGTR1	0.7052	ENSG00000135744	AGT	0.0984877
EFO_0000272	astrocytoma	neoplasm	ENSG00000144891	AGTR1	0.7052	ENSG00000135744	AGT	0.0984877
EFO_0003853	respiratory system neoplasm	neoplasm	ENSG00000144891	AGTR1	0.391681	ENSG00000135744	AGT	0.114351
EFO_0001071	lung carcinoma	neoplasm	ENSG00000144891	AGTR1	0.30993	ENSG00000135744	AGT	0.114351
EFO_0000571	lung adenocarcinoma	neoplasm	ENSG00000144891	AGTR1	0.277893	ENSG00000135744	AGT	0.0189072
EFO_0000228	adenocarcinoma	neoplasm	ENSG00000144891	AGTR1	0.275232	ENSG00000135744	AGT	0.1512
EFO_0003769	endocrine neoplasm	neoplasm	ENSG00000144891	AGTR1	0.247862	ENSG00000135744	AGT	0.118238
EFO_0003860	pancreatic neoplasm	neoplasm	ENSG00000144891	AGTR1	0.219338	ENSG00000135744	AGT	0.106087
EFO_0002618	pancreatic carcinoma	neoplasm	ENSG00000144891	AGTR1	0.214873	ENSG00000135744	AGT	0.0213938
EFO_0000756	melanoma	neoplasm	ENSG00000144891	AGTR1	0.150476	ENSG00000135744	AGT	0.0757328
EFO_0004198	skin neoplasm	neoplasm	ENSG00000144891	AGTR1	0.150476	ENSG00000135744	AGT	0.0757328
EFO_0003050	large cell lung carcinoma	neoplasm	ENSG00000144891	AGTR1	0.113261	ENSG00000135744	AGT	0.0836142
EFO_0006890	fibrosis	neoplasm	ENSG00000144891	AGTR1	0.103123	ENSG00000135744	AGT	0.0438024
EFO_0005784	embryonal neoplasm	neoplasm	ENSG00000144891	AGTR1	0.0638897	ENSG00000135744	AGT	0.199094
EFO_0002939	medulloblastoma	neoplasm	ENSG00000144891	AGTR1	0.0638897	ENSG00000135744	AGT	0.190805
EFO_0000292	bladder carcinoma	neoplasm	ENSG00000144891	AGTR1	0.0496221	ENSG00000135744	AGT	0.0144
EFO_0000430	ductal adenocarcinoma	neoplasm	ENSG00000144891	AGTR1	0.0455382	ENSG00000135744	AGT	0.0985371
EFO_0002517	pancreatic ductal adenocarcinoma	neoplasm	ENSG00000144891	AGTR1	0.0455382	ENSG00000135744	AGT	0.0985371
EFO_0000691	sarcoma	neoplasm	ENSG00000144891	AGTR1	0.0450488	ENSG00000135744	AGT	0.0642349
EFO_0002422	benign neoplasm	neoplasm	ENSG00000144891	AGTR1	0.041595	ENSG00000135744	AGT	0.0443248
EFO_0000232	adenoma	neoplasm	ENSG00000144891	AGTR1	0.0412371	ENSG00000135744	AGT	0.0425899
EFO_1000015	aldosterone-producing adenoma	neoplasm	ENSG00000144891	AGTR1	0.0412371	ENSG00000135744	AGT	0.0189
EFO_0000637	osteosarcoma	neoplasm	ENSG00000144891	AGTR1	0.0344	ENSG00000135744	AGT	0.0642349
EFO_0003820	bone neoplasm	neoplasm	ENSG00000144891	AGTR1	0.0344	ENSG00000135744	AGT	0.0642349
EFO_0000565	leukemia	neoplasm	ENSG00000144891	AGTR1	0.0344	ENSG00000135744	AGT	0.0244
EFO_0002890	renal carcinoma	neoplasm	ENSG00000144891	AGTR1	0.0312	ENSG00000135744	AGT	0.123977
EFO_0003865	kidney neoplasm	neoplasm	ENSG00000144891	AGTR1	0.0312	ENSG00000135744	AGT	0.123977
EFO_0000681	renal cell carcinoma	neoplasm	ENSG00000144891	AGTR1	0.0312	ENSG00000135744	AGT	0.122877
EFO_0000549	insulinoma	neoplasm	ENSG00000144891	AGTR1	0.016	ENSG00000135744	AGT	0.0208
EFO_0005774	brain disease	nervous system disease	ENSG00000144891	AGTR1	0.82598	ENSG00000135744	AGT	0.221634
EFO_0000677	mental or behavioural disorder	nervous system disease	ENSG00000144891	AGTR1	0.24049	ENSG00000135744	AGT	0.0512973
EFO_0003890	drug dependence	nervous system disease	ENSG00000144891	AGTR1	0.235263	ENSG00000135744	AGT	0.0285093
EFO_0001058	sensory system disease	nervous system disease	ENSG00000144891	AGTR1	0.234708	ENSG00000135744	AGT	0.241148
EFO_1001455	auditory system disease	nervous system disease	ENSG00000144891	AGTR1	0.224808	ENSG00000135744	AGT	0.241148
EFO_0004701	metamphetamine dependence	nervous system disease	ENSG00000144891	AGTR1	0.1	ENSG00000135744	AGT	0.0144
EFO_0005772	neurodegenerative disease	nervous system disease	ENSG00000144891	AGTR1	0.0643436	ENSG00000135744	AGT	0.0144
EFO_0003761	unipolar depression	nervous system disease	ENSG00000144891	AGTR1	0.0556	ENSG00000135744	AGT	0.0458
EFO_0003768	nicotine dependence	nervous system disease	ENSG00000144891	AGTR1	0.0410538	ENSG00000135744	AGT	0.027325
EFO_0000249	Alzheimers disease	nervous system disease	ENSG00000144891	AGTR1	0.0316	ENSG00000135744	AGT	0.0144
EFO_0005815	tauopathy	nervous system disease	ENSG00000144891	AGTR1	0.0316	ENSG00000135744	AGT	0.0144
EFO_0003821	migraine disorder	nervous system disease	ENSG00000144891	AGTR1	0.0195556	ENSG00000135744	AGT	0.0144
EFO_0000289	bipolar disorder	nervous system disease	ENSG00000144891	AGTR1	0.0144	ENSG00000135744	AGT	0.0344
other	other disease	other	ENSG00000144891	AGTR1	1	ENSG00000135744	AGT	0.233351
EFO_0000651	phenotype	other	ENSG00000144891	AGTR1	1	ENSG00000135744	AGT	0.104658
EFO_0003765	sign or symptom	other	ENSG00000144891	AGTR1	1	ENSG00000135744	AGT	0.0627001
HP_0001939	abnormality of metabolism/homeostasis	other	ENSG00000144891	AGTR1	1	ENSG00000135744	AGT	0.0567515
HP_0000093	Proteinuria	other	ENSG00000144891	AGTR1	1	ENSG00000135744	AGT	0.0565978
HP_0003110	Abnormality of urine homeostasis	other	ENSG00000144891	AGTR1	1	ENSG00000135744	AGT	0.0565978
HP_0001626	Abnormality of the cardiovascular system	other	ENSG00000144891	AGTR1	1	ENSG00000135744	AGT	0.0518375
EFO_0000556	ischemia	other	ENSG00000144891	AGTR1	1	ENSG00000135744	AGT	0.050898
HP_0002637	Cerebral ischemia	other	ENSG00000144891	AGTR1	1	ENSG00000135744	AGT	0.0450111
EFO_0003934	fatty liver	other	ENSG00000144891	AGTR1	1	ENSG00000135744	AGT	0.0351871
HP_0002715	abnormality of the immune system	other	ENSG00000144891	AGTR1	0.763458	ENSG00000135744	AGT	0.0717721
HP_0003119	Abnormality of lipid metabolism	other	ENSG00000144891	AGTR1	0.712685	ENSG00000135744	AGT	0.027876
HP_0003124	hypercholesterolemia	other	ENSG00000144891	AGTR1	0.712024	ENSG00000135744	AGT	0.0273
MP_0001845	inflammation	other	ENSG00000144891	AGTR1	0.213444	ENSG00000135744	AGT	0.0717721
HP_0000707	abnormality of the nervous system	other	ENSG00000144891	AGTR1	0.213308	ENSG00000135744	AGT	0.0196
HP_0100543	cognitive impairment	other	ENSG00000144891	AGTR1	0.213176	ENSG00000135744	AGT	0.0196
EFO_0003843	pain	other	ENSG00000144891	AGTR1	0.20865	ENSG00000135744	AGT	0.0253778
EFO_0002614	insulin resistance	other	ENSG00000144891	AGTR1	0.0665665	ENSG00000135744	AGT	0.058929
EFO_0002460	hypertrophy	other	ENSG00000144891	AGTR1	0.0651804	ENSG00000135744	AGT	0.0569986
EFO_0002503	cardiac hypertrophy	other	ENSG00000144891	AGTR1	0.0649029	ENSG00000135744	AGT	0.0550503
EFO_0003896	left ventricular hypertrophy	other	ENSG00000144891	AGTR1	0.0557368	ENSG00000135744	AGT	0.0503655
EFO_0004285	albuminuria	other	ENSG00000144891	AGTR1	0.0511975	ENSG00000135744	AGT	0.0554384
HP_0011013	abnormality of carbohydrate metabolism/homeostasis	other	ENSG00000144891	AGTR1	0.0395727	ENSG00000135744	AGT	0.0420913
HP_0011014	Abnormal glucose homeostasis	other	ENSG00000144891	AGTR1	0.0395727	ENSG00000135744	AGT	0.0420913
HP_0011015	Abnormality of blood glucose concentration	other	ENSG00000144891	AGTR1	0.0393477	ENSG00000135744	AGT	0.0407977
HP_0003074	Hyperglycemia	other	ENSG00000144891	AGTR1	0.0393477	ENSG00000135744	AGT	0.0397966
HP_0012594	Microalbuminuria	other	ENSG00000144891	AGTR1	0.0376461	ENSG00000135744	AGT	0.049783
HP_0001634	Mitral valve prolapse	other	ENSG00000144891	AGTR1	0.0361889	ENSG00000135744	AGT	0.0371
HP_0011277	abnormality of the urinary system physiology	other	ENSG00000144891	AGTR1	0.0323	ENSG00000135744	AGT	0.0886351
HP_0012211	abnormal renal physiology	other	ENSG00000144891	AGTR1	0.0323	ENSG00000135744	AGT	0.0886351
HP_0001919	Acute kidney injury	other	ENSG00000144891	AGTR1	0.0323	ENSG00000135744	AGT	0.0858346
HP_0001871	abnormality of blood and blood-forming tissues	other	ENSG00000144891	AGTR1	0.0295444	ENSG00000135744	AGT	0.0527919
EFO_0006818	stricture	other	ENSG00000144891	AGTR1	0.027976	ENSG00000135744	AGT	0.0224204
MP_0001914	hemorrhage	other	ENSG00000144891	AGTR1	0.0236	ENSG00000135744	AGT	0.045176
HP_0001438	abnormality of the abdomen	other	ENSG00000144891	AGTR1	0.02	ENSG00000135744	AGT	0.0506442
HP_0001541	ascites	other	ENSG00000144891	AGTR1	0.02	ENSG00000135744	AGT	0.0218444
EFO_0005762	neuropathic pain	other	ENSG00000144891	AGTR1	0.018	ENSG00000135744	AGT	0.0166
EFO_0003774	hyperlipidemia	other	ENSG00000144891	AGTR1	0.0161	ENSG00000135744	AGT	0.018
EFO_0002546	abnormal glucose tolerance	other	ENSG00000144891	AGTR1	0.0144	ENSG00000135744	AGT	0.0284
HP_0000833	Glucose intolerance	other	ENSG00000144891	AGTR1	0.0144	ENSG00000135744	AGT	0.0284
EFO_0000319	cardiovascular disease	other disease	ENSG00000144891	AGTR1	1	ENSG00000135744	AGT	1
EFO_0000508	genetic disorder	other disease	ENSG00000144891	AGTR1	1	ENSG00000135744	AGT	1
EFO_0003086	kidney disease	other disease	ENSG00000144891	AGTR1	1	ENSG00000135744	AGT	0.342906
EFO_0000589	metabolic disease	other disease	ENSG00000144891	AGTR1	1	ENSG00000135744	AGT	0.295985
EFO_0001379	endocrine system disease	other disease	ENSG00000144891	AGTR1	1	ENSG00000135744	AGT	0.284328
EFO_0000405	digestive system disease	other disease	ENSG00000144891	AGTR1	1	ENSG00000135744	AGT	0.283857
EFO_0000616	neoplasm	other disease	ENSG00000144891	AGTR1	1	ENSG00000135744	AGT	0.25675
EFO_0005803	hematological system disease	other disease	ENSG00000144891	AGTR1	1	ENSG00000135744	AGT	0.252854
EFO_0000684	respiratory system disease	other disease	ENSG00000144891	AGTR1	1	ENSG00000135744	AGT	0.132436
EFO_0003966	eye disease	other disease	ENSG00000144891	AGTR1	1	ENSG00000135744	AGT	0.0364986
EFO_0000618	nervous system disease	other disease	ENSG00000144891	AGTR1	0.835275	ENSG00000135744	AGT	0.300161
EFO_0005741	infectious disease	other disease	ENSG00000144891	AGTR1	0.819964	ENSG00000135744	AGT	0.0507715
EFO_0000701	skin disease	other disease	ENSG00000144891	AGTR1	0.746009	ENSG00000135744	AGT	0.216031
EFO_0000540	immune system disease	other disease	ENSG00000144891	AGTR1	0.736	ENSG00000135744	AGT	0.251346
EFO_0000512	reproductive system disease	other disease	ENSG00000144891	AGTR1	0.293346	ENSG00000135744	AGT	0.253521
EFO_0002461	skeletal system disease	other disease	ENSG00000144891	AGTR1	0.21225	ENSG00000135744	AGT	0.0758087
EFO_0000524	head disease	other disease	ENSG00000144891	AGTR1	0.0992241	ENSG00000135744	AGT	0.0456699
EFO_1000018	bladder disease	other disease	ENSG00000144891	AGTR1	0.0502226	ENSG00000135744	AGT	0.0221125
EFO_0005771	ovarian disease	reproductive system disease	ENSG00000144891	AGTR1	0.265455	ENSG00000135744	AGT	0.0518289
EFO_0001075	ovarian carcinoma	reproductive system disease	ENSG00000144891	AGTR1	0.264487	ENSG00000135744	AGT	0.0439289
EFO_0003893	ovarian neoplasm	reproductive system disease	ENSG00000144891	AGTR1	0.264487	ENSG00000135744	AGT	0.0439289
EFO_0001663	prostate carcinoma	reproductive system disease	ENSG00000144891	AGTR1	0.052021	ENSG00000135744	AGT	0.0283115
EFO_0000660	polycystic ovary syndrome	reproductive system disease	ENSG00000144891	AGTR1	0.0284	ENSG00000135744	AGT	0.028
EFO_0003859	uterine neoplasm	reproductive system disease	ENSG00000144891	AGTR1	0.028	ENSG00000135744	AGT	0.0156
EFO_1001491	abortion	reproductive system disease	ENSG00000144891	AGTR1	0.0144	ENSG00000135744	AGT	0.038
EFO_0007441	placenta disease	reproductive system disease	ENSG00000144891	AGTR1	0.0144	ENSG00000135744	AGT	0.0208
EFO_1001255	spontaneous abortion	reproductive system disease	ENSG00000144891	AGTR1	0.0144	ENSG00000135744	AGT	0.0144
EFO_0000495	fetal growth restriction	reproductive system disease	ENSG00000144891	AGTR1	0.0144	ENSG00000135744	AGT	0.0144
EFO_0003818	lung disease	respiratory system disease	ENSG00000144891	AGTR1	1	ENSG00000135744	AGT	0.128855
EFO_0000768	idiopathic pulmonary fibrosis	respiratory system disease	ENSG00000144891	AGTR1	0.207875	ENSG00000135744	AGT	0.044976
EFO_0000341	chronic obstructive pulmonary disease	respiratory system disease	ENSG00000144891	AGTR1	0.20635	ENSG00000135744	AGT	0.0188
EFO_0000270	asthma	respiratory system disease	ENSG00000144891	AGTR1	0.0378111	ENSG00000135744	AGT	0.0196
EFO_0004610	acute lung injury	respiratory system disease	ENSG00000144891	AGTR1	0.0375	ENSG00000135744	AGT	0.0156
EFO_1000637	acute respiratory distress syndrome	respiratory system disease	ENSG00000144891	AGTR1	0.0193	ENSG00000135744	AGT	0.0396
EFO_0002970	muscular disease	skeletal system disease	ENSG00000144891	AGTR1	0.207227	ENSG00000135744	AGT	0.0193333
EFO_0004260	bone disease	skeletal system disease	ENSG00000144891	AGTR1	0.044	ENSG00000135744	AGT	0.0726974
EFO_0005755	rheumatic disease	skeletal system disease	ENSG00000144891	AGTR1	0.037025	ENSG00000135744	AGT	0.0388
EFO_0003882	osteoporosis	skeletal system disease	ENSG00000144891	AGTR1	0.0144	ENSG00000135744	AGT	0.0154
EFO_1000636	inflammatory skin disease	skin disease	ENSG00000144891	AGTR1	0.117062	ENSG00000135744	AGT	0.0482403
EFO_0007536	vesicoureteral reflux	bladder disease	ENSG00000180772	AGTR2	0.0273333	ENSG00000135744	AGT	0.0144
EFO_0003777	heart disease	cardiovascular disease	ENSG00000180772	AGTR2	0.186897	ENSG00000135744	AGT	0.088135
Orphanet_98054	Rare genetic cardiac disease	cardiovascular disease	ENSG00000180772	AGTR2	0.148175	ENSG00000135744	AGT	0.0576361
EFO_0000537	hypertension	cardiovascular disease	ENSG00000180772	AGTR2	0.147883	ENSG00000135744	AGT	1
EFO_0001645	coronary heart disease	cardiovascular disease	ENSG00000180772	AGTR2	0.145087	ENSG00000135744	AGT	0.0768798
EFO_0004911	familial hypercholesterolemia	cardiovascular disease	ENSG00000180772	AGTR2	0.1433	ENSG00000135744	AGT	0.0476
Orphanet_94062	Coronary artery disease - hyperlipidemia - hypertension - diabetes - osteoporosis	cardiovascular disease	ENSG00000180772	AGTR2	0.1433	ENSG00000135744	AGT	0.0476
EFO_0000378	coronary artery disease	cardiovascular disease	ENSG00000180772	AGTR2	0.132492	ENSG00000135744	AGT	0.0576551
EFO_0004264	vascular disease	cardiovascular disease	ENSG00000180772	AGTR2	0.0868664	ENSG00000135744	AGT	0.119591
EFO_0003914	atherosclerosis	cardiovascular disease	ENSG00000180772	AGTR2	0.0849051	ENSG00000135744	AGT	0.0424796
EFO_0000612	myocardial infarction	cardiovascular disease	ENSG00000180772	AGTR2	0.0697631	ENSG00000135744	AGT	0.0721426
EFO_0000668	preeclampsia	cardiovascular disease	ENSG00000180772	AGTR2	0.068844	ENSG00000135744	AGT	0.145448
EFO_1001375	Myocardial Ischemia	cardiovascular disease	ENSG00000180772	AGTR2	0.0663691	ENSG00000135744	AGT	0.037
EFO_0003144	heart failure	cardiovascular disease	ENSG00000180772	AGTR2	0.0659521	ENSG00000135744	AGT	0.0617436
EFO_0003763	cerebrovascular disorder	cardiovascular disease	ENSG00000180772	AGTR2	0.0635444	ENSG00000135744	AGT	0.119229
EFO_0000712	stroke	cardiovascular disease	ENSG00000180772	AGTR2	0.0634204	ENSG00000135744	AGT	0.117183
EFO_0000318	cardiomyopathy	cardiovascular disease	ENSG00000180772	AGTR2	0.0625299	ENSG00000135744	AGT	0.0772153
EFO_0005775	aortic disease	cardiovascular disease	ENSG00000180772	AGTR2	0.0562488	ENSG00000135744	AGT	0.0188
EFO_0000373	congestive heart failure	cardiovascular disease	ENSG00000180772	AGTR2	0.0521422	ENSG00000135744	AGT	0.037475
EFO_0005251	hypotension	cardiovascular disease	ENSG00000180772	AGTR2	0.0467547	ENSG00000135744	AGT	0.0503665
EFO_0000407	dilated cardiomyopathy	cardiovascular disease	ENSG00000180772	AGTR2	0.0428861	ENSG00000135744	AGT	0.0532
EFO_0000538	hypertrophic cardiomyopathy	cardiovascular disease	ENSG00000180772	AGTR2	0.0414	ENSG00000135744	AGT	0.0739471
EFO_1001153	renovascular hypertension	cardiovascular disease	ENSG00000180772	AGTR2	0.0342778	ENSG00000135744	AGT	0.0212
EFO_0001361	pulmonary hypertension	cardiovascular disease	ENSG00000180772	AGTR2	0.0325	ENSG00000135744	AGT	0.0184
EFO_0003781	carotid artery disease	cardiovascular disease	ENSG00000180772	AGTR2	0.0284	ENSG00000135744	AGT	0.0448444
EFO_0004718	vascular dementia	cardiovascular disease	ENSG00000180772	AGTR2	0.028	ENSG00000135744	AGT	0.0144
EFO_0004269	cardiac arrhythmia	cardiovascular disease	ENSG00000180772	AGTR2	0.0273278	ENSG00000135744	AGT	0.0639577
Orphanet_558	Marfan syndrome	cardiovascular disease	ENSG00000180772	AGTR2	0.0269333	ENSG00000135744	AGT	0.0144
Orphanet_285014	Rare disease with thoracic aortic aneurysm and aortic dissection	cardiovascular disease	ENSG00000180772	AGTR2	0.0269333	ENSG00000135744	AGT	0.0144
Orphanet_233655	Rare genetic vascular disease	cardiovascular disease	ENSG00000180772	AGTR2	0.0269333	ENSG00000135744	AGT	0.0144
EFO_1001461	endothelial dysfunction	cardiovascular disease	ENSG00000180772	AGTR2	0.0249569	ENSG00000135744	AGT	0.035476
EFO_0002687	ischemia reperfusion injury	cardiovascular disease	ENSG00000180772	AGTR2	0.0211	ENSG00000135744	AGT	0.034
EFO_1000014	acidosis	cardiovascular disease	ENSG00000180772	AGTR2	0.018	ENSG00000135744	AGT	0.0337444
EFO_0004277	brain infarction	cardiovascular disease	ENSG00000180772	AGTR2	0.0148	ENSG00000135744	AGT	0.0461204
EFO_1000041	nephrosclerosis	cardiovascular disease	ENSG00000180772	AGTR2	0.0148	ENSG00000135744	AGT	0.0196
EFO_0007148	aortic valve insufficiency	cardiovascular disease	ENSG00000180772	AGTR2	0.0148	ENSG00000135744	AGT	0.0152
EFO_0000266	aortic stenosis	cardiovascular disease	ENSG00000180772	AGTR2	0.008	ENSG00000135744	AGT	0.0144
Orphanet_101940	Rare metabolic liver disease	digestive system disease	ENSG00000180772	AGTR2	0.164026	ENSG00000135744	AGT	0.239719
Orphanet_156601	Rare genetic hepatic disease	digestive system disease	ENSG00000180772	AGTR2	0.164026	ENSG00000135744	AGT	0.239719
EFO_0001421	liver disease	digestive system disease	ENSG00000180772	AGTR2	0.0531038	ENSG00000135744	AGT	0.073657
EFO_0001422	cirrhosis of liver	digestive system disease	ENSG00000180772	AGTR2	0.0416	ENSG00000135744	AGT	0.041413
EFO_0000182	hepatocellular carcinoma	digestive system disease	ENSG00000180772	AGTR2	0.0363	ENSG00000135744	AGT	0.0730506
EFO_0000178	gastric carcinoma	digestive system disease	ENSG00000180772	AGTR2	0.0248	ENSG00000135744	AGT	0.0449743
EFO_0003897	stomach neoplasm	digestive system disease	ENSG00000180772	AGTR2	0.0248	ENSG00000135744	AGT	0.0449743
EFO_0000278	pancreatitis	digestive system disease	ENSG00000180772	AGTR2	0.02	ENSG00000135744	AGT	0.018
EFO_1001249	non-alcoholic steatohepatitis	digestive system disease	ENSG00000180772	AGTR2	0.0152	ENSG00000135744	AGT	0.0294
EFO_0005842	colorectal cancer	digestive system disease	ENSG00000180772	AGTR2	0.0148	ENSG00000135744	AGT	0.0148
EFO_1000627	thyroid disease	endocrine system disease	ENSG00000180772	AGTR2	0.16198	ENSG00000135744	AGT	0.0184
EFO_0004266	primary ovarian insufficiency	endocrine system disease	ENSG00000180772	AGTR2	0.0317	ENSG00000135744	AGT	0.0144
Orphanet_156610	Rare genetic respiratory disease	genetic disorder	ENSG00000180772	AGTR2	0.493001	ENSG00000135744	AGT	0.0144
Orphanet_275742	Genetic infertility	genetic disorder	ENSG00000180772	AGTR2	0.443364	ENSG00000135744	AGT	0.22
Orphanet_399980	Rare genetic male infertility	genetic disorder	ENSG00000180772	AGTR2	0.443364	ENSG00000135744	AGT	0.22
Orphanet_399998	Male infertility due to obstructive azoospermia of genetic origin	genetic disorder	ENSG00000180772	AGTR2	0.443364	ENSG00000135744	AGT	0.199262
Orphanet_400003	Rare genetic disorder with obstructive azoospermia	genetic disorder	ENSG00000180772	AGTR2	0.443364	ENSG00000135744	AGT	0.199262
Orphanet_68367	Inborn errors of metabolism	genetic disorder	ENSG00000180772	AGTR2	0.28221	ENSG00000135744	AGT	0.24984
Orphanet_156638	Rare genetic endocrine disease	genetic disorder	ENSG00000180772	AGTR2	0.279612	ENSG00000135744	AGT	0.262614
Orphanet_183530	Rare genetic developmental defect during embryogenesis	genetic disorder	ENSG00000180772	AGTR2	0.269268	ENSG00000135744	AGT	1
Orphanet_98056	Rare genetic renal disease	genetic disorder	ENSG00000180772	AGTR2	0.264637	ENSG00000135744	AGT	1
Orphanet_183539	Genetic renal or urinary tract malformation	genetic disorder	ENSG00000180772	AGTR2	0.257747	ENSG00000135744	AGT	1
Orphanet_101435	Rare genetic eye disease	genetic disorder	ENSG00000180772	AGTR2	0.250542	ENSG00000135744	AGT	0.035236
Orphanet_357506	Genetic non-syndromic renal or urinary tract malformation	genetic disorder	ENSG00000180772	AGTR2	0.246605	ENSG00000135744	AGT	1
Orphanet_93547	Syndromic renal or urinary tract malformation	genetic disorder	ENSG00000180772	AGTR2	0.240454	ENSG00000135744	AGT	0.219867
Orphanet_183592	Genetic renal tubular disease	genetic disorder	ENSG00000180772	AGTR2	0.235148	ENSG00000135744	AGT	0.264946
Orphanet_98710	Metabolic disease associated with ocular features	genetic disorder	ENSG00000180772	AGTR2	0.228842	ENSG00000135744	AGT	0.0288
Orphanet_156619	Rare genetic urogenital disease	genetic disorder	ENSG00000180772	AGTR2	0.227951	ENSG00000135744	AGT	0.229762
Orphanet_183524	Rare genetic bone disease	genetic disorder	ENSG00000180772	AGTR2	0.224299	ENSG00000135744	AGT	0.032
Orphanet_404584	Rare genetic bone development disorder	genetic disorder	ENSG00000180772	AGTR2	0.224299	ENSG00000135744	AGT	0.0144
Orphanet_71859	Rare genetic neurological disorder	genetic disorder	ENSG00000180772	AGTR2	0.222998	ENSG00000135744	AGT	0.034797
Orphanet_98711	Metabolic disease with corneal opacity	genetic disorder	ENSG00000180772	AGTR2	0.222566	ENSG00000135744	AGT	0.0288
Orphanet_93593	Nephropathy secondary to a storage or other metabolic disease	genetic disorder	ENSG00000180772	AGTR2	0.219038	ENSG00000135744	AGT	0.246919
Orphanet_158300	Rare genetic hematologic disease	genetic disorder	ENSG00000180772	AGTR2	0.217355	ENSG00000135744	AGT	0.249728
Orphanet_93587	Familial cystic renal disease	genetic disorder	ENSG00000180772	AGTR2	0.217076	ENSG00000135744	AGT	0.296031
Orphanet_404568	Dysostosis of genetic origin	genetic disorder	ENSG00000180772	AGTR2	0.215014	ENSG00000135744	AGT	0.0144
Orphanet_68346	Rare genetic skin disease	genetic disorder	ENSG00000180772	AGTR2	0.214203	ENSG00000135744	AGT	0.200223
Orphanet_183651	Rare constitutional anemia	genetic disorder	ENSG00000180772	AGTR2	0.211955	ENSG00000135744	AGT	0.249728
Orphanet_34149	Autosomal dominant medullary cystic kidney disease with or without hyperuricemia	genetic disorder	ENSG00000180772	AGTR2	0.211362	ENSG00000135744	AGT	0.25738
Orphanet_183533	Genetic multiple congenital anomalies/dysmorphic syndrome	genetic disorder	ENSG00000180772	AGTR2	0.210316	ENSG00000135744	AGT	0.0068
Orphanet_183497	Genetic neuromuscular disease	genetic disorder	ENSG00000180772	AGTR2	0.208758	ENSG00000135744	AGT	0.0165
Orphanet_206634	Genetic skeletal muscle disease	genetic disorder	ENSG00000180772	AGTR2	0.208758	ENSG00000135744	AGT	0.0084
Orphanet_93606	Nephrogenic syndrome of inappropriate antidiuresis	genetic disorder	ENSG00000180772	AGTR2	0.20798	ENSG00000135744	AGT	0.215367
Orphanet_90642	Syndromic genetic deafness	genetic disorder	ENSG00000180772	AGTR2	0.207162	ENSG00000135744	AGT	0.241148
Orphanet_96210	Rare genetic deafness	genetic disorder	ENSG00000180772	AGTR2	0.207162	ENSG00000135744	AGT	0.241148
Orphanet_183625	Rare genetic diabetes mellitus	genetic disorder	ENSG00000180772	AGTR2	0.207063	ENSG00000135744	AGT	0.202725
Orphanet_181402	Syndrome with hypoparathyroidism	genetic disorder	ENSG00000180772	AGTR2	0.20673	ENSG00000135744	AGT	0.0068
Orphanet_183634	Rare genetic parathyroid disease and phosphocalcic metabolism disorder	genetic disorder	ENSG00000180772	AGTR2	0.20673	ENSG00000135744	AGT	0.0068
Orphanet_208593	Genetic hypoparathyroidism	genetic disorder	ENSG00000180772	AGTR2	0.20673	ENSG00000135744	AGT	0.0068
Orphanet_183536	Genetic congenital limb malformation	genetic disorder	ENSG00000180772	AGTR2	0.204034	ENSG00000135744	AGT	0.0144
Orphanet_404571	Dysostosis of genetic origin with limb anomaly as a major feature	genetic disorder	ENSG00000180772	AGTR2	0.204034	ENSG00000135744	AGT	0.0144
EFO_0003900	ciliopathy	genetic disorder	ENSG00000180772	AGTR2	0.202147	ENSG00000135744	AGT	0.199262
Orphanet_183757	Rare genetic intellectual disability	genetic disorder	ENSG00000180772	AGTR2	0.201435	ENSG00000135744	AGT	0.0068
Orphanet_183763	Rare genetic intellectual disability with developmental anomaly	genetic disorder	ENSG00000180772	AGTR2	0.201435	ENSG00000135744	AGT	0.0068
Orphanet_139009	Developmental anomaly of metabolic origin	genetic disorder	ENSG00000180772	AGTR2	0.200575	ENSG00000135744	AGT	0.0288
Orphanet_101997	Primary immunodeficiency	genetic disorder	ENSG00000180772	AGTR2	0.197918	ENSG00000135744	AGT	0.228611
Orphanet_183770	Rare genetic immune disease	genetic disorder	ENSG00000180772	AGTR2	0.197918	ENSG00000135744	AGT	0.228611
Orphanet_183607	Genetic lens and zonula anomaly	genetic disorder	ENSG00000180772	AGTR2	0.195831	ENSG00000135744	AGT	0.0333333
Orphanet_183598	Rare genetic palpebral, lacrimal system and conjunctival disease	genetic disorder	ENSG00000180772	AGTR2	0.195612	ENSG00000135744	AGT	0.0084
Orphanet_102283	Multiple congenital anomalies/dysmorphic syndrome-intellectual disability	genetic disorder	ENSG00000180772	AGTR2	0.194635	ENSG00000135744	AGT	0.0068
Orphanet_98497	Genetic peripheral neuropathy	genetic disorder	ENSG00000180772	AGTR2	0.191954	ENSG00000135744	AGT	0.0324
Orphanet_98560	Rare palpebral disease	genetic disorder	ENSG00000180772	AGTR2	0.191712	ENSG00000135744	AGT	0.0084
Orphanet_207015	Rare hereditary disease with peripheral neuropathy	genetic disorder	ENSG00000180772	AGTR2	0.190996	ENSG00000135744	AGT	0.0288
Orphanet_207018	Rare hereditary metabolic disease with peripheral neuropathy	genetic disorder	ENSG00000180772	AGTR2	0.190996	ENSG00000135744	AGT	0.0288
Orphanet_98640	Rare cataract	genetic disorder	ENSG00000180772	AGTR2	0.189097	ENSG00000135744	AGT	0.0309
Orphanet_98641	Syndromic cataract	genetic disorder	ENSG00000180772	AGTR2	0.189097	ENSG00000135744	AGT	0.0309
Orphanet_98643	Systemic disease with cataract	genetic disorder	ENSG00000180772	AGTR2	0.189097	ENSG00000135744	AGT	0.0309
Orphanet_183573	Genetic overgrowth/obesity syndrome	genetic disorder	ENSG00000180772	AGTR2	0.188103	ENSG00000135744	AGT	0.0192
Orphanet_77828	Genetic obesity	genetic disorder	ENSG00000180772	AGTR2	0.188103	ENSG00000135744	AGT	0.0192
Orphanet_93111	Renal cysts and diabetes syndrome	genetic disorder	ENSG00000180772	AGTR2	0.18803	ENSG00000135744	AGT	0.202725
Orphanet_101987	Constitutional neutropenia	genetic disorder	ENSG00000180772	AGTR2	0.187274	ENSG00000135744	AGT	0.228611
Orphanet_101988	Primary immunodeficiency due to a defect in innate immunity	genetic disorder	ENSG00000180772	AGTR2	0.187274	ENSG00000135744	AGT	0.228611
Orphanet_331184	Constitutional neutropenia with extra-haematopoietic manifestations	genetic disorder	ENSG00000180772	AGTR2	0.187274	ENSG00000135744	AGT	0.228611
Orphanet_182043	Rare constitutional hemolytic anemia	genetic disorder	ENSG00000180772	AGTR2	0.18664	ENSG00000135744	AGT	0.242628
Orphanet_183463	Genetic pigmentation anomaly of the skin	genetic disorder	ENSG00000180772	AGTR2	0.184647	ENSG00000135744	AGT	0.0144
Orphanet_140162	Inherited cancer-predisposing syndrome	genetic disorder	ENSG00000180772	AGTR2	0.183147	ENSG00000135744	AGT	0.21622
Orphanet_183422	Polymalformative genetic syndrome with increased risk of developing cancer	genetic disorder	ENSG00000180772	AGTR2	0.183147	ENSG00000135744	AGT	0.21622
Orphanet_93614	Hematological disorder with renal involvement	genetic disorder	ENSG00000180772	AGTR2	0.179247	ENSG00000135744	AGT	0.0284
Orphanet_183466	Genetic hyperpigmentation of the skin	genetic disorder	ENSG00000180772	AGTR2	0.179247	ENSG00000135744	AGT	0.0144
Orphanet_158124	Genetic dementia	genetic disorder	ENSG00000180772	AGTR2	0.169107	ENSG00000135744	AGT	0.0144
Orphanet_101957	Pituitary deficiency	genetic disorder	ENSG00000180772	AGTR2	0.16198	ENSG00000135744	AGT	0.172035
Orphanet_183628	Rare genetic hypothalamic or pituitary disease	genetic disorder	ENSG00000180772	AGTR2	0.16198	ENSG00000135744	AGT	0.172035
Orphanet_183616	Genetic neuro-ophthalmological disease	genetic disorder	ENSG00000180772	AGTR2	0.161047	ENSG00000135744	AGT	0.0165
Orphanet_68366	Lysosomal disease	genetic disorder	ENSG00000180772	AGTR2	0.16	ENSG00000135744	AGT	0.0288
Orphanet_79225	Sphingolipidosis	genetic disorder	ENSG00000180772	AGTR2	0.16	ENSG00000135744	AGT	0.0288
Orphanet_98692	Nervous system anomaly with eye involvement	genetic disorder	ENSG00000180772	AGTR2	0.157839	ENSG00000135744	AGT	0.0144
Orphanet_325690	Genetic disorder of sex development	genetic disorder	ENSG00000180772	AGTR2	0.155872	ENSG00000135744	AGT	0.229762
Orphanet_325706	Genetic 46,XY disorder of sex development	genetic disorder	ENSG00000180772	AGTR2	0.155872	ENSG00000135744	AGT	0.21622
Orphanet_98577	Kinetic eyelid anomaly	genetic disorder	ENSG00000180772	AGTR2	0.155872	ENSG00000135744	AGT	0.0084
Orphanet_98578	Ptosis	genetic disorder	ENSG00000180772	AGTR2	0.155872	ENSG00000135744	AGT	0.0084
Orphanet_183637	Rare genetic adrenal disease	genetic disorder	ENSG00000180772	AGTR2	0.108	ENSG00000135744	AGT	0.254998
Orphanet_101960	Genetic chronic primary adrenal insufficiency	genetic disorder	ENSG00000180772	AGTR2	0.108	ENSG00000135744	AGT	0.221596
Orphanet_271870	Rare genetic systemic or rheumatologic disease	genetic disorder	ENSG00000180772	AGTR2	0.0269333	ENSG00000135744	AGT	0.018
Orphanet_139030	Malformation syndrome with connective tissue involvement	genetic disorder	ENSG00000180772	AGTR2	0.0269333	ENSG00000135744	AGT	0.0144
Orphanet_156071	Keratoconus	genetic disorder	ENSG00000180772	AGTR2	0.0269333	ENSG00000135744	AGT	0.0144
Orphanet_183601	Rare genetic refraction anomaly	genetic disorder	ENSG00000180772	AGTR2	0.0269333	ENSG00000135744	AGT	0.0144
Orphanet_284993	Marfan and Marfan-related disorder	genetic disorder	ENSG00000180772	AGTR2	0.0269333	ENSG00000135744	AGT	0.0144
Orphanet_98620	Syndromic myopia	genetic disorder	ENSG00000180772	AGTR2	0.0269333	ENSG00000135744	AGT	0.0144
Orphanet_98623	Syndromic keratoconus	genetic disorder	ENSG00000180772	AGTR2	0.0269333	ENSG00000135744	AGT	0.0144
Orphanet_98653	Lens position anomaly	genetic disorder	ENSG00000180772	AGTR2	0.0269333	ENSG00000135744	AGT	0.0144
Orphanet_98702	Connective tissue disease with eye involvement	genetic disorder	ENSG00000180772	AGTR2	0.0269333	ENSG00000135744	AGT	0.0144
Orphanet_98473	Muscular dystrophy	genetic disorder	ENSG00000180772	AGTR2	0.0227843	ENSG00000135744	AGT	0.0084
Orphanet_206644	Progressive muscular dystrophy	genetic disorder	ENSG00000180772	AGTR2	0.0195	ENSG00000135744	AGT	0.0084
Orphanet_183731	Rare genetic gynecological and obstetrical diseases	genetic disorder	ENSG00000180772	AGTR2	0.0156	ENSG00000135744	AGT	0.240322
Orphanet_183472	Genetic dermis disorder	genetic disorder	ENSG00000180772	AGTR2	0.0156	ENSG00000135744	AGT	0.0288
Orphanet_183478	Genetic skin vascular disorder	genetic disorder	ENSG00000180772	AGTR2	0.0156	ENSG00000135744	AGT	0.0288
Orphanet_98689	Myopathy with eye involvement	genetic disorder	ENSG00000180772	AGTR2	0.0156	ENSG00000135744	AGT	0.0084
Orphanet_156629	Genetic hypertension	genetic disorder	ENSG00000180772	AGTR2	0.0144	ENSG00000135744	AGT	0.264784
EFO_0003839	retinopathy	head disease	ENSG00000180772	AGTR2	0.022	ENSG00000135744	AGT	0.0205
EFO_0003785	allergy	immune system disease	ENSG00000180772	AGTR2	0.0476581	ENSG00000135744	AGT	0.0476
EFO_0005140	autoimmune disease	immune system disease	ENSG00000180772	AGTR2	0.0339	ENSG00000135744	AGT	0.0761602
EFO_0005856	arthritis	immune system disease	ENSG00000180772	AGTR2	0.03	ENSG00000135744	AGT	0.0388
EFO_0001359	type I diabetes mellitus	immune system disease	ENSG00000180772	AGTR2	0.0156	ENSG00000135744	AGT	0.0600729
EFO_0000763	viral disease	infectious disease	ENSG00000180772	AGTR2	0.0652149	ENSG00000135744	AGT	0.032
EFO_0000771	bacterial disease	infectious disease	ENSG00000180772	AGTR2	0.0475204	ENSG00000135744	AGT	0.0495666
EFO_0003884	chronic kidney disease	kidney disease	ENSG00000180772	AGTR2	0.0518639	ENSG00000135744	AGT	0.0816972
EFO_0004236	focal segmental glomerulosclerosis	kidney disease	ENSG00000180772	AGTR2	0.0284	ENSG00000135744	AGT	0.228842
EFO_0004194	IGA glomerulonephritis	kidney disease	ENSG00000180772	AGTR2	0.0268	ENSG00000135744	AGT	0.0461288
EFO_0005562	hydronephrosis	kidney disease	ENSG00000180772	AGTR2	0.0148	ENSG00000135744	AGT	0.02
EFO_0005769	calcium metabolic disease	metabolic disease	ENSG00000180772	AGTR2	0.231793	ENSG00000135744	AGT	0.0068
EFO_0005754	parathyroid disease	metabolic disease	ENSG00000180772	AGTR2	0.20673	ENSG00000135744	AGT	0.0068
EFO_0001073	obesity	metabolic disease	ENSG00000180772	AGTR2	0.147475	ENSG00000135744	AGT	0.0897702
EFO_0000400	diabetes mellitus	metabolic disease	ENSG00000180772	AGTR2	0.0932896	ENSG00000135744	AGT	0.162369
EFO_0000401	diabetic nephropathy	metabolic disease	ENSG00000180772	AGTR2	0.0464998	ENSG00000135744	AGT	0.189862
EFO_0001360	type II diabetes mellitus	metabolic disease	ENSG00000180772	AGTR2	0.0374694	ENSG00000135744	AGT	0.159498
EFO_0000195	metabolic syndrome	metabolic disease	ENSG00000180772	AGTR2	0.02075	ENSG00000135744	AGT	0.0221699
EFO_0001069	nutritional disorder	metabolic disease	ENSG00000180772	AGTR2	0.0144	ENSG00000135744	AGT	0.0144
EFO_0000311	cancer	neoplasm	ENSG00000180772	AGTR2	0.199485	ENSG00000135744	AGT	0.256152
EFO_0000313	carcinoma	neoplasm	ENSG00000180772	AGTR2	0.197886	ENSG00000135744	AGT	0.208948
EFO_0006858	epithelial neoplasm	neoplasm	ENSG00000180772	AGTR2	0.197886	ENSG00000135744	AGT	0.208948
EFO_0001071	lung carcinoma	neoplasm	ENSG00000180772	AGTR2	0.16713	ENSG00000135744	AGT	0.114351
EFO_0003853	respiratory system neoplasm	neoplasm	ENSG00000180772	AGTR2	0.16713	ENSG00000135744	AGT	0.114351
EFO_0003863	urogenital neoplasm	neoplasm	ENSG00000180772	AGTR2	0.155129	ENSG00000135744	AGT	0.173661
EFO_0006890	fibrosis	neoplasm	ENSG00000180772	AGTR2	0.138146	ENSG00000135744	AGT	0.0438024
EFO_0000305	breast carcinoma	neoplasm	ENSG00000180772	AGTR2	0.133118	ENSG00000135744	AGT	0.15442
EFO_0003769	endocrine neoplasm	neoplasm	ENSG00000180772	AGTR2	0.100743	ENSG00000135744	AGT	0.118238
EFO_0003860	pancreatic neoplasm	neoplasm	ENSG00000180772	AGTR2	0.0988473	ENSG00000135744	AGT	0.106087
EFO_0003833	brain neoplasm	neoplasm	ENSG00000180772	AGTR2	0.0866667	ENSG00000135744	AGT	0.2207
EFO_0002618	pancreatic carcinoma	neoplasm	ENSG00000180772	AGTR2	0.0854684	ENSG00000135744	AGT	0.0213938
EFO_0000326	central nervous system cancer	neoplasm	ENSG00000180772	AGTR2	0.0849156	ENSG00000135744	AGT	0.219222
EFO_0005543	glioma	neoplasm	ENSG00000180772	AGTR2	0.0849156	ENSG00000135744	AGT	0.10092
EFO_0000272	astrocytoma	neoplasm	ENSG00000180772	AGTR2	0.0789222	ENSG00000135744	AGT	0.0984877
EFO_0000228	adenocarcinoma	neoplasm	ENSG00000180772	AGTR2	0.0786857	ENSG00000135744	AGT	0.1512
EFO_0000430	ductal adenocarcinoma	neoplasm	ENSG00000180772	AGTR2	0.0734556	ENSG00000135744	AGT	0.0985371
EFO_0002517	pancreatic ductal adenocarcinoma	neoplasm	ENSG00000180772	AGTR2	0.0734556	ENSG00000135744	AGT	0.0985371
EFO_0000519	glioblastoma multiforme	neoplasm	ENSG00000180772	AGTR2	0.064	ENSG00000135744	AGT	0.0984877
EFO_0000621	neuroblastoma	neoplasm	ENSG00000180772	AGTR2	0.0569346	ENSG00000135744	AGT	0.0651056
EFO_0000239	adrenal gland pheochromocytoma	neoplasm	ENSG00000180772	AGTR2	0.0549014	ENSG00000135744	AGT	0.0184
EFO_0003850	adrenal gland neoplasm	neoplasm	ENSG00000180772	AGTR2	0.0549014	ENSG00000135744	AGT	0.0184
EFO_0002422	benign neoplasm	neoplasm	ENSG00000180772	AGTR2	0.0540755	ENSG00000135744	AGT	0.0443248
EFO_0000232	adenoma	neoplasm	ENSG00000180772	AGTR2	0.0516685	ENSG00000135744	AGT	0.0425899
EFO_0002890	renal carcinoma	neoplasm	ENSG00000180772	AGTR2	0.0423222	ENSG00000135744	AGT	0.123977
EFO_0003865	kidney neoplasm	neoplasm	ENSG00000180772	AGTR2	0.0423222	ENSG00000135744	AGT	0.123977
EFO_0000681	renal cell carcinoma	neoplasm	ENSG00000180772	AGTR2	0.0423222	ENSG00000135744	AGT	0.122877
EFO_0000549	insulinoma	neoplasm	ENSG00000180772	AGTR2	0.028	ENSG00000135744	AGT	0.0208
EFO_1000015	aldosterone-producing adenoma	neoplasm	ENSG00000180772	AGTR2	0.0223	ENSG00000135744	AGT	0.0189
EFO_0000571	lung adenocarcinoma	neoplasm	ENSG00000180772	AGTR2	0.0218819	ENSG00000135744	AGT	0.0189072
EFO_0001642	lymphoid neoplasm	neoplasm	ENSG00000180772	AGTR2	0.0216	ENSG00000135744	AGT	0.0287164
EFO_0000096	neoplasm of mature B-cells	neoplasm	ENSG00000180772	AGTR2	0.0216	ENSG00000135744	AGT	0.0241556
EFO_0000756	melanoma	neoplasm	ENSG00000180772	AGTR2	0.0176	ENSG00000135744	AGT	0.0757328
EFO_0004198	skin neoplasm	neoplasm	ENSG00000180772	AGTR2	0.0176	ENSG00000135744	AGT	0.0757328
EFO_0001058	sensory system disease	nervous system disease	ENSG00000180772	AGTR2	0.217353	ENSG00000135744	AGT	0.241148
EFO_1001455	auditory system disease	nervous system disease	ENSG00000180772	AGTR2	0.210453	ENSG00000135744	AGT	0.241148
EFO_0005774	brain disease	nervous system disease	ENSG00000180772	AGTR2	0.186554	ENSG00000135744	AGT	0.221634
EFO_0005772	neurodegenerative disease	nervous system disease	ENSG00000180772	AGTR2	0.177223	ENSG00000135744	AGT	0.0144
EFO_0000249	Alzheimers disease	nervous system disease	ENSG00000180772	AGTR2	0.0496987	ENSG00000135744	AGT	0.0144
EFO_0005815	tauopathy	nervous system disease	ENSG00000180772	AGTR2	0.0496987	ENSG00000135744	AGT	0.0144
EFO_0000677	mental or behavioural disorder	nervous system disease	ENSG00000180772	AGTR2	0.0477265	ENSG00000135744	AGT	0.0512973
EFO_0003890	drug dependence	nervous system disease	ENSG00000180772	AGTR2	0.0238	ENSG00000135744	AGT	0.0285093
EFO_0003768	nicotine dependence	nervous system disease	ENSG00000180772	AGTR2	0.0238	ENSG00000135744	AGT	0.027325
EFO_0003821	migraine disorder	nervous system disease	ENSG00000180772	AGTR2	0.0144	ENSG00000135744	AGT	0.0144
other	other disease	other	ENSG00000180772	AGTR2	0.236478	ENSG00000135744	AGT	0.233351
EFO_0000651	phenotype	other	ENSG00000180772	AGTR2	0.156711	ENSG00000135744	AGT	0.104658
EFO_0002460	hypertrophy	other	ENSG00000180772	AGTR2	0.13767	ENSG00000135744	AGT	0.0569986
EFO_0002503	cardiac hypertrophy	other	ENSG00000180772	AGTR2	0.131015	ENSG00000135744	AGT	0.0550503
EFO_0003765	sign or symptom	other	ENSG00000180772	AGTR2	0.0879678	ENSG00000135744	AGT	0.0627001
HP_0001626	Abnormality of the cardiovascular system	other	ENSG00000180772	AGTR2	0.0830966	ENSG00000135744	AGT	0.0518375
EFO_0000556	ischemia	other	ENSG00000180772	AGTR2	0.0830966	ENSG00000135744	AGT	0.050898
HP_0002715	abnormality of the immune system	other	ENSG00000180772	AGTR2	0.0789275	ENSG00000135744	AGT	0.0717721
EFO_0002614	insulin resistance	other	ENSG00000180772	AGTR2	0.07771	ENSG00000135744	AGT	0.058929
HP_0001939	abnormality of metabolism/homeostasis	other	ENSG00000180772	AGTR2	0.0753431	ENSG00000135744	AGT	0.0567515
MP_0001845	inflammation	other	ENSG00000180772	AGTR2	0.0664168	ENSG00000135744	AGT	0.0717721
EFO_0003843	pain	other	ENSG00000180772	AGTR2	0.0660482	ENSG00000135744	AGT	0.0253778
EFO_0005762	neuropathic pain	other	ENSG00000180772	AGTR2	0.0588821	ENSG00000135744	AGT	0.0166
EFO_0005230	anxiety	other	ENSG00000180772	AGTR2	0.0584889	ENSG00000135744	AGT	0.0527
HP_0011013	abnormality of carbohydrate metabolism/homeostasis	other	ENSG00000180772	AGTR2	0.0550222	ENSG00000135744	AGT	0.0420913
HP_0011014	Abnormal glucose homeostasis	other	ENSG00000180772	AGTR2	0.0550222	ENSG00000135744	AGT	0.0420913
HP_0011015	Abnormality of blood glucose concentration	other	ENSG00000180772	AGTR2	0.0541222	ENSG00000135744	AGT	0.0407977
HP_0000707	abnormality of the nervous system	other	ENSG00000180772	AGTR2	0.0521914	ENSG00000135744	AGT	0.0196
HP_0002637	Cerebral ischemia	other	ENSG00000180772	AGTR2	0.0518793	ENSG00000135744	AGT	0.0450111
EFO_0003896	left ventricular hypertrophy	other	ENSG00000180772	AGTR2	0.0515745	ENSG00000135744	AGT	0.0503655
HP_0000093	Proteinuria	other	ENSG00000180772	AGTR2	0.0479978	ENSG00000135744	AGT	0.0565978
HP_0003110	Abnormality of urine homeostasis	other	ENSG00000180772	AGTR2	0.0479978	ENSG00000135744	AGT	0.0565978
HP_0003074	Hyperglycemia	other	ENSG00000180772	AGTR2	0.0424	ENSG00000135744	AGT	0.0397966
HP_0001943	Hypoglycemia	other	ENSG00000180772	AGTR2	0.0416	ENSG00000135744	AGT	0.025
HP_0100543	cognitive impairment	other	ENSG00000180772	AGTR2	0.0378444	ENSG00000135744	AGT	0.0196
HP_0001871	abnormality of blood and blood-forming tissues	other	ENSG00000180772	AGTR2	0.0293343	ENSG00000135744	AGT	0.0527919
HP_0003119	Abnormality of lipid metabolism	other	ENSG00000180772	AGTR2	0.0284	ENSG00000135744	AGT	0.027876
HP_0003124	hypercholesterolemia	other	ENSG00000180772	AGTR2	0.0284	ENSG00000135744	AGT	0.0273
MP_0001914	hemorrhage	other	ENSG00000180772	AGTR2	0.0274444	ENSG00000135744	AGT	0.045176
EFO_0004285	albuminuria	other	ENSG00000180772	AGTR2	0.018	ENSG00000135744	AGT	0.0554384
HP_0001977	Abnormal thrombosis	other	ENSG00000180772	AGTR2	0.0156	ENSG00000135744	AGT	0.0348
HP_0004936	Venous thrombosis	other	ENSG00000180772	AGTR2	0.0156	ENSG00000135744	AGT	0.0348
EFO_0003934	fatty liver	other	ENSG00000180772	AGTR2	0.0152	ENSG00000135744	AGT	0.0351871
HP_0001507	growth abnormality	other	ENSG00000180772	AGTR2	0.0144	ENSG00000135744	AGT	0.03
HP_0001824	weight loss	other	ENSG00000180772	AGTR2	0.0144	ENSG00000135744	AGT	0.03
HP_0004323	abnormality of body weight	other	ENSG00000180772	AGTR2	0.0144	ENSG00000135744	AGT	0.03
EFO_0002546	abnormal glucose tolerance	other	ENSG00000180772	AGTR2	0.0144	ENSG00000135744	AGT	0.0284
HP_0000833	Glucose intolerance	other	ENSG00000180772	AGTR2	0.0144	ENSG00000135744	AGT	0.0284
EFO_0004272	anemia	other	ENSG00000180772	AGTR2	0.0108	ENSG00000135744	AGT	0.0433
HP_0001438	abnormality of the abdomen	other	ENSG00000180772	AGTR2	0.0068	ENSG00000135744	AGT	0.0506442
HP_0001541	ascites	other	ENSG00000180772	AGTR2	0.0068	ENSG00000135744	AGT	0.0218444
EFO_0001379	endocrine system disease	other disease	ENSG00000180772	AGTR2	0.52373	ENSG00000135744	AGT	0.284328
EFO_0000508	genetic disorder	other disease	ENSG00000180772	AGTR2	0.52348	ENSG00000135744	AGT	1
EFO_0000684	respiratory system disease	other disease	ENSG00000180772	AGTR2	0.515084	ENSG00000135744	AGT	0.132436
EFO_0000512	reproductive system disease	other disease	ENSG00000180772	AGTR2	0.47177	ENSG00000135744	AGT	0.253521
EFO_0000589	metabolic disease	other disease	ENSG00000180772	AGTR2	0.316918	ENSG00000135744	AGT	0.295985
EFO_0000616	neoplasm	other disease	ENSG00000180772	AGTR2	0.305669	ENSG00000135744	AGT	0.25675
EFO_0003966	eye disease	other disease	ENSG00000180772	AGTR2	0.251107	ENSG00000135744	AGT	0.0364986
EFO_0000618	nervous system disease	other disease	ENSG00000180772	AGTR2	0.235298	ENSG00000135744	AGT	0.300161
EFO_0003086	kidney disease	other disease	ENSG00000180772	AGTR2	0.233195	ENSG00000135744	AGT	0.342906
EFO_0002461	skeletal system disease	other disease	ENSG00000180772	AGTR2	0.23216	ENSG00000135744	AGT	0.0758087
EFO_0000405	digestive system disease	other disease	ENSG00000180772	AGTR2	0.22543	ENSG00000135744	AGT	0.283857
EFO_0000701	skin disease	other disease	ENSG00000180772	AGTR2	0.223321	ENSG00000135744	AGT	0.216031
EFO_0005803	hematological system disease	other disease	ENSG00000180772	AGTR2	0.219205	ENSG00000135744	AGT	0.252854
EFO_0000319	cardiovascular disease	other disease	ENSG00000180772	AGTR2	0.207561	ENSG00000135744	AGT	1
EFO_0000540	immune system disease	other disease	ENSG00000180772	AGTR2	0.206813	ENSG00000135744	AGT	0.251346
EFO_0005741	infectious disease	other disease	ENSG00000180772	AGTR2	0.0697662	ENSG00000135744	AGT	0.0507715
EFO_1000018	bladder disease	other disease	ENSG00000180772	AGTR2	0.0273333	ENSG00000135744	AGT	0.0221125
EFO_0000524	head disease	other disease	ENSG00000180772	AGTR2	0.022	ENSG00000135744	AGT	0.0456699
EFO_0001663	prostate carcinoma	reproductive system disease	ENSG00000180772	AGTR2	0.104392	ENSG00000135744	AGT	0.0283115
EFO_0005771	ovarian disease	reproductive system disease	ENSG00000180772	AGTR2	0.0695128	ENSG00000135744	AGT	0.0518289
EFO_0001075	ovarian carcinoma	reproductive system disease	ENSG00000180772	AGTR2	0.0603	ENSG00000135744	AGT	0.0439289
EFO_0003893	ovarian neoplasm	reproductive system disease	ENSG00000180772	AGTR2	0.0603	ENSG00000135744	AGT	0.0439289
EFO_0003859	uterine neoplasm	reproductive system disease	ENSG00000180772	AGTR2	0.058	ENSG00000135744	AGT	0.0156
EFO_0000660	polycystic ovary syndrome	reproductive system disease	ENSG00000180772	AGTR2	0.0445778	ENSG00000135744	AGT	0.028
EFO_1001491	abortion	reproductive system disease	ENSG00000180772	AGTR2	0.0152	ENSG00000135744	AGT	0.038
EFO_1001255	spontaneous abortion	reproductive system disease	ENSG00000180772	AGTR2	0.0152	ENSG00000135744	AGT	0.0144
EFO_0003818	lung disease	respiratory system disease	ENSG00000180772	AGTR2	0.168149	ENSG00000135744	AGT	0.128855
EFO_1000637	acute respiratory distress syndrome	respiratory system disease	ENSG00000180772	AGTR2	0.0527	ENSG00000135744	AGT	0.0396
EFO_0000650	whooping cough	respiratory system disease	ENSG00000180772	AGTR2	0.0474199	ENSG00000135744	AGT	0.0459444
EFO_0004610	acute lung injury	respiratory system disease	ENSG00000180772	AGTR2	0.0346444	ENSG00000135744	AGT	0.0156
EFO_0000768	idiopathic pulmonary fibrosis	respiratory system disease	ENSG00000180772	AGTR2	0.0241089	ENSG00000135744	AGT	0.044976
EFO_0000341	chronic obstructive pulmonary disease	respiratory system disease	ENSG00000180772	AGTR2	0.0156	ENSG00000135744	AGT	0.0188
EFO_0000270	asthma	respiratory system disease	ENSG00000180772	AGTR2	0.0144	ENSG00000135744	AGT	0.0196
EFO_0004260	bone disease	skeletal system disease	ENSG00000180772	AGTR2	0.224299	ENSG00000135744	AGT	0.0726974
EFO_0002970	muscular disease	skeletal system disease	ENSG00000180772	AGTR2	0.208799	ENSG00000135744	AGT	0.0193333
EFO_0005755	rheumatic disease	skeletal system disease	ENSG00000180772	AGTR2	0.03	ENSG00000135744	AGT	0.0388
EFO_0004264	vascular disease	cardiovascular disease	ENSG00000169621	APLF	0.0168	ENSG00000163421	PROK2	0.242965
EFO_0001421	liver disease	digestive system disease	ENSG00000169621	APLF	0.0205444	ENSG00000163421	PROK2	0.0344
EFO_0003767	inflammatory bowel disease	digestive system disease	ENSG00000169621	APLF	0.004	ENSG00000163421	PROK2	0.117537
Orphanet_183530	Rare genetic developmental defect during embryogenesis	genetic disorder	ENSG00000169621	APLF	0.0068	ENSG00000163421	PROK2	0.037738
Orphanet_101435	Rare genetic eye disease	genetic disorder	ENSG00000169621	APLF	0.0068	ENSG00000163421	PROK2	0.035053
Orphanet_140162	Inherited cancer-predisposing syndrome	genetic disorder	ENSG00000169621	APLF	0.0068	ENSG00000163421	PROK2	0.027956
Orphanet_183422	Polymalformative genetic syndrome with increased risk of developing cancer	genetic disorder	ENSG00000169621	APLF	0.0068	ENSG00000163421	PROK2	0.027956
EFO_0003785	allergy	immune system disease	ENSG00000169621	APLF	0.016	ENSG00000163421	PROK2	0.0467556
EFO_0005140	autoimmune disease	immune system disease	ENSG00000169621	APLF	0.004	ENSG00000163421	PROK2	0.118937
EFO_0000400	diabetes mellitus	metabolic disease	ENSG00000169621	APLF	0.004	ENSG00000163421	PROK2	0.0429556
EFO_0000311	cancer	neoplasm	ENSG00000169621	APLF	0.133021	ENSG00000163421	PROK2	0.269111
EFO_0000313	carcinoma	neoplasm	ENSG00000169621	APLF	0.116824	ENSG00000163421	PROK2	0.19392
EFO_0006858	epithelial neoplasm	neoplasm	ENSG00000169621	APLF	0.116824	ENSG00000163421	PROK2	0.19392
EFO_0003863	urogenital neoplasm	neoplasm	ENSG00000169621	APLF	0.11278	ENSG00000163421	PROK2	0.0963961
EFO_0000305	breast carcinoma	neoplasm	ENSG00000169621	APLF	0.11278	ENSG00000163421	PROK2	0.0888394
EFO_0001642	lymphoid neoplasm	neoplasm	ENSG00000169621	APLF	0.0873021	ENSG00000163421	PROK2	0.0388767
EFO_0000326	central nervous system cancer	neoplasm	ENSG00000169621	APLF	0.0635508	ENSG00000163421	PROK2	0.125043
EFO_0003833	brain neoplasm	neoplasm	ENSG00000169621	APLF	0.0635508	ENSG00000163421	PROK2	0.125043
EFO_0002939	medulloblastoma	neoplasm	ENSG00000169621	APLF	0.0635508	ENSG00000163421	PROK2	0.119843
EFO_0005784	embryonal neoplasm	neoplasm	ENSG00000169621	APLF	0.0635508	ENSG00000163421	PROK2	0.119843
EFO_0000756	melanoma	neoplasm	ENSG00000169621	APLF	0.0438655	ENSG00000163421	PROK2	0.0144
EFO_0004198	skin neoplasm	neoplasm	ENSG00000169621	APLF	0.0438655	ENSG00000163421	PROK2	0.0144
EFO_0000621	neuroblastoma	neoplasm	ENSG00000169621	APLF	0.0289815	ENSG00000163421	PROK2	0.156491
EFO_0005774	brain disease	nervous system disease	ENSG00000169621	APLF	0.0676508	ENSG00000163421	PROK2	0.215774
EFO_0000677	mental or behavioural disorder	nervous system disease	ENSG00000169621	APLF	0.0164	ENSG00000163421	PROK2	0.0520365
EFO_0003761	unipolar depression	nervous system disease	ENSG00000169621	APLF	0.0164	ENSG00000163421	PROK2	0.022
EFO_0001444	measurement	other	ENSG00000169621	APLF	0.325	ENSG00000163421	PROK2	0.0986181
other	other disease	other	ENSG00000169621	APLF	0.0676508	ENSG00000163421	PROK2	0.227678
EFO_0000651	phenotype	other	ENSG00000169621	APLF	0.0616226	ENSG00000163421	PROK2	0.075481
HP_0002715	abnormality of the immune system	other	ENSG00000169621	APLF	0.0564226	ENSG00000163421	PROK2	0.0453389
MP_0001845	inflammation	other	ENSG00000169621	APLF	0.0548	ENSG00000163421	PROK2	0.0404
EFO_0003765	sign or symptom	other	ENSG00000169621	APLF	0.0144	ENSG00000163421	PROK2	0.0731216
EFO_0003843	pain	other	ENSG00000169621	APLF	0.0144	ENSG00000163421	PROK2	0.0631801
EFO_0001420	sepsis	other	ENSG00000169621	APLF	0.00649021	ENSG00000163421	PROK2	0.0197558
EFO_0000616	neoplasm	other disease	ENSG00000169621	APLF	0.137774	ENSG00000163421	PROK2	0.321507
EFO_0005803	hematological system disease	other disease	ENSG00000169621	APLF	0.0873021	ENSG00000163421	PROK2	0.0388767
EFO_0000618	nervous system disease	other disease	ENSG00000169621	APLF	0.0676508	ENSG00000163421	PROK2	0.215931
EFO_0000701	skin disease	other disease	ENSG00000169621	APLF	0.0455655	ENSG00000163421	PROK2	0.0641268
EFO_0000405	digestive system disease	other disease	ENSG00000169621	APLF	0.0265331	ENSG00000163421	PROK2	0.250154
EFO_0000508	genetic disorder	other disease	ENSG00000169621	APLF	0.0216556	ENSG00000163421	PROK2	1
EFO_0000589	metabolic disease	other disease	ENSG00000169621	APLF	0.0213444	ENSG00000163421	PROK2	0.0518526
EFO_0000540	immune system disease	other disease	ENSG00000169621	APLF	0.017	ENSG00000163421	PROK2	0.12828
EFO_0000319	cardiovascular disease	other disease	ENSG00000169621	APLF	0.0168	ENSG00000163421	PROK2	0.24957
EFO_0005741	infectious disease	other disease	ENSG00000169621	APLF	0.0168	ENSG00000163421	PROK2	0.022768
EFO_0001379	endocrine system disease	other disease	ENSG00000169621	APLF	0.0158	ENSG00000163421	PROK2	1
EFO_0003966	eye disease	other disease	ENSG00000169621	APLF	0.0068	ENSG00000163421	PROK2	0.035053
EFO_0000537	hypertension	cardiovascular disease	ENSG00000134817	APLNR	0.145429	ENSG00000171388	APLN	0.126426
EFO_0003777	heart disease	cardiovascular disease	ENSG00000134817	APLNR	0.0833432	ENSG00000171388	APLN	0.146694
EFO_0003777	heart disease	cardiovascular disease	ENSG00000134817	APLNR	0.0833432	ENSG00000248329	APELA	0.0332329
EFO_0004264	vascular disease	cardiovascular disease	ENSG00000134817	APLNR	0.0743663	ENSG00000171388	APLN	0.237109
EFO_0004264	vascular disease	cardiovascular disease	ENSG00000134817	APLNR	0.0743663	ENSG00000248329	APELA	0.094
EFO_0003144	heart failure	cardiovascular disease	ENSG00000134817	APLNR	0.0728544	ENSG00000171388	APLN	0.113139
EFO_0003914	atherosclerosis	cardiovascular disease	ENSG00000134817	APLNR	0.0671711	ENSG00000171388	APLN	0.0666174
EFO_0003763	cerebrovascular disorder	cardiovascular disease	ENSG00000134817	APLNR	0.0611783	ENSG00000171388	APLN	0.217281
EFO_0003763	cerebrovascular disorder	cardiovascular disease	ENSG00000134817	APLNR	0.0611783	ENSG00000248329	APELA	0.094
EFO_1001482	cardiotoxicity	cardiovascular disease	ENSG00000134817	APLNR	0.0568	ENSG00000171388	APLN	0.0496
EFO_0000712	stroke	cardiovascular disease	ENSG00000134817	APLNR	0.0557018	ENSG00000171388	APLN	0.215075
EFO_0000712	stroke	cardiovascular disease	ENSG00000134817	APLNR	0.0557018	ENSG00000248329	APELA	0.094
EFO_0001361	pulmonary hypertension	cardiovascular disease	ENSG00000134817	APLNR	0.0545108	ENSG00000171388	APLN	0.108278
EFO_0001645	coronary heart disease	cardiovascular disease	ENSG00000134817	APLNR	0.0517798	ENSG00000171388	APLN	0.073816
EFO_0000668	preeclampsia	cardiovascular disease	ENSG00000134817	APLNR	0.0480333	ENSG00000171388	APLN	0.0785875
EFO_0000318	cardiomyopathy	cardiovascular disease	ENSG00000134817	APLNR	0.0436	ENSG00000171388	APLN	0.063996
EFO_0000318	cardiomyopathy	cardiovascular disease	ENSG00000134817	APLNR	0.0436	ENSG00000248329	APELA	0.0144
EFO_0005775	aortic disease	cardiovascular disease	ENSG00000134817	APLNR	0.0427333	ENSG00000171388	APLN	0.0489957
EFO_0000407	dilated cardiomyopathy	cardiovascular disease	ENSG00000134817	APLNR	0.0411778	ENSG00000171388	APLN	0.0491453
EFO_0000266	aortic stenosis	cardiovascular disease	ENSG00000134817	APLNR	0.0407	ENSG00000171388	APLN	0.0413
EFO_0000378	coronary artery disease	cardiovascular disease	ENSG00000134817	APLNR	0.0338907	ENSG00000171388	APLN	0.0694622
EFO_0000373	congestive heart failure	cardiovascular disease	ENSG00000134817	APLNR	0.0322306	ENSG00000171388	APLN	0.0591918
EFO_1001375	Myocardial Ischemia	cardiovascular disease	ENSG00000134817	APLNR	0.0283333	ENSG00000171388	APLN	0.0596556
EFO_0004269	cardiac arrhythmia	cardiovascular disease	ENSG00000134817	APLNR	0.0213	ENSG00000171388	APLN	0.0747013
EFO_0000275	atrial fibrillation	cardiovascular disease	ENSG00000134817	APLNR	0.0213	ENSG00000171388	APLN	0.069372
EFO_0004269	cardiac arrhythmia	cardiovascular disease	ENSG00000134817	APLNR	0.0213	ENSG00000248329	APELA	0.0148
EFO_0007148	aortic valve insufficiency	cardiovascular disease	ENSG00000134817	APLNR	0.0168	ENSG00000171388	APLN	0.0168
EFO_0002687	ischemia reperfusion injury	cardiovascular disease	ENSG00000134817	APLNR	0.0156	ENSG00000171388	APLN	0.0613587
EFO_0000666	portal hypertension	cardiovascular disease	ENSG00000134817	APLNR	0.0156	ENSG00000171388	APLN	0.0549103
EFO_0007372	mitral valve stenosis	cardiovascular disease	ENSG00000134817	APLNR	0.0156	ENSG00000171388	APLN	0.018
EFO_0003146	symptomatic heart failure	cardiovascular disease	ENSG00000134817	APLNR	0.0088	ENSG00000171388	APLN	0.0467778
EFO_0003149	advanced heart failure	cardiovascular disease	ENSG00000134817	APLNR	0.0088	ENSG00000171388	APLN	0.0467778
EFO_0001421	liver disease	digestive system disease	ENSG00000134817	APLNR	0.069422	ENSG00000171388	APLN	0.269678
EFO_0000182	hepatocellular carcinoma	digestive system disease	ENSG00000134817	APLNR	0.0589	ENSG00000171388	APLN	0.261048
EFO_0004288	colonic neoplasm	digestive system disease	ENSG00000134817	APLNR	0.0576633	ENSG00000171388	APLN	0.170589
EFO_0000365	colorectal adenocarcinoma	digestive system disease	ENSG00000134817	APLNR	0.0535633	ENSG00000171388	APLN	0.170075
EFO_0003767	inflammatory bowel disease	digestive system disease	ENSG00000134817	APLNR	0.0525575	ENSG00000171388	APLN	0.0538528
EFO_0001422	cirrhosis of liver	digestive system disease	ENSG00000134817	APLNR	0.0431273	ENSG00000171388	APLN	0.0955469
EFO_0000384	Crohn's disease	digestive system disease	ENSG00000134817	APLNR	0.0419709	ENSG00000171388	APLN	0.0196
EFO_0000278	pancreatitis	digestive system disease	ENSG00000134817	APLNR	0.0356	ENSG00000171388	APLN	0.0756556
EFO_0000729	ulcerative colitis	digestive system disease	ENSG00000134817	APLNR	0.034	ENSG00000171388	APLN	0.0196
EFO_0000199	oral squamous cell carcinoma	digestive system disease	ENSG00000134817	APLNR	0.0164	ENSG00000171388	APLN	0.0472
EFO_0003868	mouth neoplasm	digestive system disease	ENSG00000134817	APLNR	0.0164	ENSG00000171388	APLN	0.0472
EFO_1001047	mouth disease	digestive system disease	ENSG00000134817	APLNR	0.0164	ENSG00000171388	APLN	0.0472
Orphanet_140162	Inherited cancer-predisposing syndrome	genetic disorder	ENSG00000134817	APLNR	0.0979631	ENSG00000171388	APLN	0.101656
Orphanet_524	Li-Fraumeni syndrome	genetic disorder	ENSG00000134817	APLNR	0.0979631	ENSG00000171388	APLN	0.0973565
Orphanet_140162	Inherited cancer-predisposing syndrome	genetic disorder	ENSG00000134817	APLNR	0.0979631	ENSG00000248329	APELA	0.0132044
Orphanet_68346	Rare genetic skin disease	genetic disorder	ENSG00000134817	APLNR	0.0421	ENSG00000171388	APLN	0.0631508
Orphanet_68346	Rare genetic skin disease	genetic disorder	ENSG00000134817	APLNR	0.0421	ENSG00000248329	APELA	0.038
Orphanet_156610	Rare genetic respiratory disease	genetic disorder	ENSG00000134817	APLNR	0.0412	ENSG00000248329	APELA	0.0624719
Orphanet_101435	Rare genetic eye disease	genetic disorder	ENSG00000134817	APLNR	0.0384	ENSG00000171388	APLN	0.240209
Orphanet_34533	Corneal dystrophy	genetic disorder	ENSG00000134817	APLNR	0.0384	ENSG00000171388	APLN	0.0639099
Orphanet_183463	Genetic pigmentation anomaly of the skin	genetic disorder	ENSG00000134817	APLNR	0.0384	ENSG00000171388	APLN	0.0631508
Orphanet_183466	Genetic hyperpigmentation of the skin	genetic disorder	ENSG00000134817	APLNR	0.0384	ENSG00000171388	APLN	0.0631508
Orphanet_271870	Rare genetic systemic or rheumatologic disease	genetic disorder	ENSG00000134817	APLNR	0.0384	ENSG00000171388	APLN	0.0631508
Orphanet_85453	X-linked reticulate pigmentary disorder with systemic manifestations	genetic disorder	ENSG00000134817	APLNR	0.0384	ENSG00000171388	APLN	0.0631508
Orphanet_98628	Syndromic corneal dystrophy	genetic disorder	ENSG00000134817	APLNR	0.0384	ENSG00000171388	APLN	0.0631508
Orphanet_101435	Rare genetic eye disease	genetic disorder	ENSG00000134817	APLNR	0.0384	ENSG00000248329	APELA	0.041327
Orphanet_68367	Inborn errors of metabolism	genetic disorder	ENSG00000134817	APLNR	0.0244028	ENSG00000171388	APLN	0.0300642
Orphanet_98056	Rare genetic renal disease	genetic disorder	ENSG00000134817	APLNR	0.0148	ENSG00000171388	APLN	0.0696436
Orphanet_98056	Rare genetic renal disease	genetic disorder	ENSG00000134817	APLNR	0.0148	ENSG00000248329	APELA	0.0284
EFO_0000649	periodontitis	head disease	ENSG00000134817	APLNR	0.049	ENSG00000248329	APELA	0.0205
EFO_0003839	retinopathy	head disease	ENSG00000134817	APLNR	0.0294222	ENSG00000171388	APLN	0.0999931
EFO_0003770	diabetic retinopathy	head disease	ENSG00000134817	APLNR	0.0266	ENSG00000171388	APLN	0.0975411
EFO_0005950	head and neck neoplasia	head disease	ENSG00000134817	APLNR	0.0164	ENSG00000171388	APLN	0.0492778
EFO_0000181	head and neck squamous cell carcinoma	head disease	ENSG00000134817	APLNR	0.0164	ENSG00000171388	APLN	0.0472
EFO_0005140	autoimmune disease	immune system disease	ENSG00000134817	APLNR	0.0542464	ENSG00000171388	APLN	0.0657285
EFO_0005140	autoimmune disease	immune system disease	ENSG00000134817	APLNR	0.0542464	ENSG00000248329	APELA	0.018
EFO_0000717	systemic scleroderma	immune system disease	ENSG00000134817	APLNR	0.0152	ENSG00000171388	APLN	0.0472
EFO_0005856	arthritis	immune system disease	ENSG00000134817	APLNR	0.0152	ENSG00000171388	APLN	0.039075
EFO_0002506	osteoarthritis	immune system disease	ENSG00000134817	APLNR	0.0152	ENSG00000171388	APLN	0.0364111
EFO_0005856	arthritis	immune system disease	ENSG00000134817	APLNR	0.0152	ENSG00000248329	APELA	0.018
EFO_0000274	atopic eczema	immune system disease	ENSG00000134817	APLNR	0.0104363	ENSG00000171388	APLN	0.038
EFO_0003785	allergy	immune system disease	ENSG00000134817	APLNR	0.0104363	ENSG00000171388	APLN	0.038
EFO_0003785	allergy	immune system disease	ENSG00000134817	APLNR	0.0104363	ENSG00000248329	APELA	0.0361273
EFO_0000274	atopic eczema	immune system disease	ENSG00000134817	APLNR	0.0104363	ENSG00000248329	APELA	0.00690908
EFO_0000763	viral disease	infectious disease	ENSG00000134817	APLNR	0.0483601	ENSG00000171388	APLN	0.0534978
EFO_0000763	viral disease	infectious disease	ENSG00000134817	APLNR	0.0483601	ENSG00000248329	APELA	0.0400454
EFO_0000764	HIV infection	infectious disease	ENSG00000134817	APLNR	0.0473665	ENSG00000171388	APLN	0.0498265
EFO_0000180	HIV-1 infection	infectious disease	ENSG00000134817	APLNR	0.0269302	ENSG00000171388	APLN	0.0233833
EFO_0000771	bacterial disease	infectious disease	ENSG00000134817	APLNR	0.0254222	ENSG00000248329	APELA	0.11318
EFO_0000771	bacterial disease	infectious disease	ENSG00000134817	APLNR	0.0254222	ENSG00000171388	APLN	0.0497612
EFO_0003884	chronic kidney disease	kidney disease	ENSG00000134817	APLNR	0.0172	ENSG00000171388	APLN	0.0625334
EFO_0001073	obesity	metabolic disease	ENSG00000134817	APLNR	0.0679153	ENSG00000171388	APLN	0.291311
EFO_0000400	diabetes mellitus	metabolic disease	ENSG00000134817	APLNR	0.0403095	ENSG00000171388	APLN	0.10446
EFO_0004593	gestational diabetes	metabolic disease	ENSG00000134817	APLNR	0.03	ENSG00000171388	APLN	0.0552084
EFO_0001360	type II diabetes mellitus	metabolic disease	ENSG00000134817	APLNR	0.0225444	ENSG00000171388	APLN	0.0998835
EFO_0000311	cancer	neoplasm	ENSG00000134817	APLNR	0.30855	ENSG00000171388	APLN	0.32016
EFO_0000311	cancer	neoplasm	ENSG00000134817	APLNR	0.30855	ENSG00000248329	APELA	0.144132
EFO_0001642	lymphoid neoplasm	neoplasm	ENSG00000134817	APLNR	0.279946	ENSG00000248329	APELA	0.0890327
EFO_0001642	lymphoid neoplasm	neoplasm	ENSG00000134817	APLNR	0.279946	ENSG00000171388	APLN	0.0443468
EFO_0000574	lymphoma	neoplasm	ENSG00000134817	APLNR	0.276146	ENSG00000248329	APELA	0.0876077
EFO_0006890	fibrosis	neoplasm	ENSG00000134817	APLNR	0.108311	ENSG00000171388	APLN	0.126897
EFO_0006890	fibrosis	neoplasm	ENSG00000134817	APLNR	0.108311	ENSG00000248329	APELA	0.01
EFO_0000313	carcinoma	neoplasm	ENSG00000134817	APLNR	0.0798789	ENSG00000171388	APLN	0.310984
EFO_0006858	epithelial neoplasm	neoplasm	ENSG00000134817	APLNR	0.0798789	ENSG00000171388	APLN	0.310984
EFO_0000313	carcinoma	neoplasm	ENSG00000134817	APLNR	0.0798789	ENSG00000248329	APELA	0.124527
EFO_0006858	epithelial neoplasm	neoplasm	ENSG00000134817	APLNR	0.0798789	ENSG00000248329	APELA	0.124527
EFO_0000228	adenocarcinoma	neoplasm	ENSG00000134817	APLNR	0.0619633	ENSG00000171388	APLN	0.180536
EFO_0000228	adenocarcinoma	neoplasm	ENSG00000134817	APLNR	0.0619633	ENSG00000248329	APELA	0.0124583
EFO_0003769	endocrine neoplasm	neoplasm	ENSG00000134817	APLNR	0.0589	ENSG00000171388	APLN	0.261343
EFO_0003769	endocrine neoplasm	neoplasm	ENSG00000134817	APLNR	0.0589	ENSG00000248329	APELA	0.0152
EFO_0001071	lung carcinoma	neoplasm	ENSG00000134817	APLNR	0.0346	ENSG00000171388	APLN	0.101039
EFO_0003853	respiratory system neoplasm	neoplasm	ENSG00000134817	APLNR	0.0346	ENSG00000171388	APLN	0.101039
EFO_0001071	lung carcinoma	neoplasm	ENSG00000134817	APLNR	0.0346	ENSG00000248329	APELA	0.0235255
EFO_0003853	respiratory system neoplasm	neoplasm	ENSG00000134817	APLNR	0.0346	ENSG00000248329	APELA	0.0235255
EFO_0003060	non-small cell lung carcinoma	neoplasm	ENSG00000134817	APLNR	0.0316	ENSG00000171388	APLN	0.0994444
EFO_0005288	non-small cell lung adenocarcinoma	neoplasm	ENSG00000134817	APLNR	0.0316	ENSG00000171388	APLN	0.0812
EFO_0000326	central nervous system cancer	neoplasm	ENSG00000134817	APLNR	0.0164	ENSG00000171388	APLN	0.15087
EFO_0003833	brain neoplasm	neoplasm	ENSG00000134817	APLNR	0.0164	ENSG00000171388	APLN	0.15087
EFO_0005543	glioma	neoplasm	ENSG00000134817	APLNR	0.0164	ENSG00000171388	APLN	0.15087
EFO_0003863	urogenital neoplasm	neoplasm	ENSG00000134817	APLNR	0.0164	ENSG00000171388	APLN	0.130174
EFO_0003863	urogenital neoplasm	neoplasm	ENSG00000134817	APLNR	0.0164	ENSG00000248329	APELA	0.0733977
EFO_0000707	squamous cell carcinoma	neoplasm	ENSG00000134817	APLNR	0.0164	ENSG00000171388	APLN	0.0679781
EFO_0000326	central nervous system cancer	neoplasm	ENSG00000134817	APLNR	0.0164	ENSG00000248329	APELA	0.0464
EFO_0003833	brain neoplasm	neoplasm	ENSG00000134817	APLNR	0.0164	ENSG00000248329	APELA	0.0464
EFO_0005543	glioma	neoplasm	ENSG00000134817	APLNR	0.0164	ENSG00000248329	APELA	0.0464
EFO_0000565	leukemia	neoplasm	ENSG00000134817	APLNR	0.0152	ENSG00000171388	APLN	0.0328
EFO_0000565	leukemia	neoplasm	ENSG00000134817	APLNR	0.0152	ENSG00000248329	APELA	0.0188
EFO_1001364	Lymphatic Metastasis	neoplasm	ENSG00000134817	APLNR	0.0124	ENSG00000171388	APLN	0.0216
EFO_0005774	brain disease	nervous system disease	ENSG00000134817	APLNR	0.0526915	ENSG00000171388	APLN	0.160488
EFO_0005774	brain disease	nervous system disease	ENSG00000134817	APLNR	0.0526915	ENSG00000248329	APELA	0.0563
EFO_0005772	neurodegenerative disease	nervous system disease	ENSG00000134817	APLNR	0.0395157	ENSG00000171388	APLN	0.0792
EFO_0000253	amyotrophic lateral sclerosis	nervous system disease	ENSG00000134817	APLNR	0.0368724	ENSG00000171388	APLN	0.0792
EFO_0003782	motor neuron disease	nervous system disease	ENSG00000134817	APLNR	0.0368724	ENSG00000171388	APLN	0.0792
EFO_0000677	mental or behavioural disorder	nervous system disease	ENSG00000134817	APLNR	0.0242	ENSG00000171388	APLN	0.0593948
EFO_0000677	mental or behavioural disorder	nervous system disease	ENSG00000134817	APLNR	0.0242	ENSG00000248329	APELA	0.0216
EFO_0003761	unipolar depression	nervous system disease	ENSG00000134817	APLNR	0.0226	ENSG00000171388	APLN	0.0503611
EFO_0003761	unipolar depression	nervous system disease	ENSG00000134817	APLNR	0.0226	ENSG00000248329	APELA	0.0216
EFO_0003888	attention deficit hyperactivity disorder	nervous system disease	ENSG00000134817	APLNR	0.0144	ENSG00000171388	APLN	0.0412
EFO_0000651	phenotype	other	ENSG00000134817	APLNR	0.114749	ENSG00000171388	APLN	0.138109
EFO_0000651	phenotype	other	ENSG00000134817	APLNR	0.114749	ENSG00000248329	APELA	0.0757865
EFO_0002460	hypertrophy	other	ENSG00000134817	APLNR	0.0676073	ENSG00000171388	APLN	0.0627619
other	other disease	other	ENSG00000134817	APLNR	0.0671842	ENSG00000171388	APLN	0.262489
other	other disease	other	ENSG00000134817	APLNR	0.0671842	ENSG00000248329	APELA	0.111197
EFO_0002503	cardiac hypertrophy	other	ENSG00000134817	APLNR	0.060412	ENSG00000171388	APLN	0.0534518
HP_0001507	growth abnormality	other	ENSG00000134817	APLNR	0.0466	ENSG00000171388	APLN	0.0704253
HP_0001824	weight loss	other	ENSG00000134817	APLNR	0.0449	ENSG00000171388	APLN	0.0702764
HP_0004323	abnormality of body weight	other	ENSG00000134817	APLNR	0.0449	ENSG00000171388	APLN	0.0702764
EFO_0000556	ischemia	other	ENSG00000134817	APLNR	0.0408381	ENSG00000171388	APLN	0.107221
HP_0001626	Abnormality of the cardiovascular system	other	ENSG00000134817	APLNR	0.0408381	ENSG00000171388	APLN	0.107221
EFO_0003765	sign or symptom	other	ENSG00000134817	APLNR	0.0346366	ENSG00000171388	APLN	0.0891208
EFO_0003765	sign or symptom	other	ENSG00000134817	APLNR	0.0346366	ENSG00000248329	APELA	0.0744643
EFO_0002614	insulin resistance	other	ENSG00000134817	APLNR	0.0337149	ENSG00000171388	APLN	0.0848287
HP_0002715	abnormality of the immune system	other	ENSG00000134817	APLNR	0.0335933	ENSG00000171388	APLN	0.10773
HP_0002715	abnormality of the immune system	other	ENSG00000134817	APLNR	0.0335933	ENSG00000248329	APELA	0.02275
MP_0001845	inflammation	other	ENSG00000134817	APLNR	0.0326803	ENSG00000171388	APLN	0.081104
MP_0001845	inflammation	other	ENSG00000134817	APLNR	0.0326803	ENSG00000248329	APELA	0.02275
HP_0004326	cachexia	other	ENSG00000134817	APLNR	0.0292	ENSG00000171388	APLN	0.036
EFO_0003837	calcification	other	ENSG00000134817	APLNR	0.0232	ENSG00000171388	APLN	0.065225
HP_0001438	abnormality of the abdomen	other	ENSG00000134817	APLNR	0.0228	ENSG00000171388	APLN	0.0286556
HP_0001541	ascites	other	ENSG00000134817	APLNR	0.0228	ENSG00000171388	APLN	0.0267
HP_0001438	abnormality of the abdomen	other	ENSG00000134817	APLNR	0.0228	ENSG00000248329	APELA	0.0252535
HP_0001541	ascites	other	ENSG00000134817	APLNR	0.0228	ENSG00000248329	APELA	0.0250222
HP_0001548	overgrowth	other	ENSG00000134817	APLNR	0.0216	ENSG00000171388	APLN	0.0152
EFO_0001420	sepsis	other	ENSG00000134817	APLNR	0.0194	ENSG00000171388	APLN	0.100731
EFO_0003896	left ventricular hypertrophy	other	ENSG00000134817	APLNR	0.016	ENSG00000171388	APLN	0.0404751
EFO_0003843	pain	other	ENSG00000134817	APLNR	0.0156	ENSG00000248329	APELA	0.0732525
EFO_0003843	pain	other	ENSG00000134817	APLNR	0.0156	ENSG00000171388	APLN	0.0726129
HP_0001939	abnormality of metabolism/homeostasis	other	ENSG00000134817	APLNR	0.0147	ENSG00000171388	APLN	0.112293
HP_0000093	Proteinuria	other	ENSG00000134817	APLNR	0.0147	ENSG00000171388	APLN	0.109423
HP_0003110	Abnormality of urine homeostasis	other	ENSG00000134817	APLNR	0.0147	ENSG00000171388	APLN	0.109423
EFO_0004285	albuminuria	other	ENSG00000134817	APLNR	0.0147	ENSG00000171388	APLN	0.102894
HP_0000093	Proteinuria	other	ENSG00000134817	APLNR	0.0147	ENSG00000248329	APELA	0.0144
HP_0001939	abnormality of metabolism/homeostasis	other	ENSG00000134817	APLNR	0.0147	ENSG00000248329	APELA	0.0144
HP_0003110	Abnormality of urine homeostasis	other	ENSG00000134817	APLNR	0.0147	ENSG00000248329	APELA	0.0144
EFO_0000616	neoplasm	other disease	ENSG00000134817	APLNR	0.310126	ENSG00000171388	APLN	0.332375
EFO_0000616	neoplasm	other disease	ENSG00000134817	APLNR	0.310126	ENSG00000248329	APELA	0.145117
EFO_0005803	hematological system disease	other disease	ENSG00000134817	APLNR	0.279946	ENSG00000248329	APELA	0.0923338
EFO_0005803	hematological system disease	other disease	ENSG00000134817	APLNR	0.279946	ENSG00000171388	APLN	0.0518791
EFO_0000319	cardiovascular disease	other disease	ENSG00000134817	APLNR	0.148453	ENSG00000171388	APLN	0.253857
EFO_0000319	cardiovascular disease	other disease	ENSG00000134817	APLNR	0.148453	ENSG00000248329	APELA	0.108936
EFO_0000508	genetic disorder	other disease	ENSG00000134817	APLNR	0.111671	ENSG00000171388	APLN	0.263138
EFO_0000508	genetic disorder	other disease	ENSG00000134817	APLNR	0.111671	ENSG00000248329	APELA	0.0827641
EFO_0000405	digestive system disease	other disease	ENSG00000134817	APLNR	0.0883747	ENSG00000171388	APLN	0.305852
EFO_0000405	digestive system disease	other disease	ENSG00000134817	APLNR	0.0883747	ENSG00000248329	APELA	0.122008
EFO_0001379	endocrine system disease	other disease	ENSG00000134817	APLNR	0.071209	ENSG00000171388	APLN	0.284092
EFO_0001379	endocrine system disease	other disease	ENSG00000134817	APLNR	0.071209	ENSG00000248329	APELA	0.0740747
EFO_0000589	metabolic disease	other disease	ENSG00000134817	APLNR	0.0690755	ENSG00000171388	APLN	0.292124
EFO_0000618	nervous system disease	other disease	ENSG00000134817	APLNR	0.0603508	ENSG00000171388	APLN	0.170738
EFO_0000618	nervous system disease	other disease	ENSG00000134817	APLNR	0.0603508	ENSG00000248329	APELA	0.058624
EFO_0000684	respiratory system disease	other disease	ENSG00000134817	APLNR	0.0581165	ENSG00000171388	APLN	0.106701
EFO_0000684	respiratory system disease	other disease	ENSG00000134817	APLNR	0.0581165	ENSG00000248329	APELA	0.0756644
EFO_0000524	head disease	other disease	ENSG00000134817	APLNR	0.0565218	ENSG00000171388	APLN	0.100832
EFO_0000524	head disease	other disease	ENSG00000134817	APLNR	0.0565218	ENSG00000248329	APELA	0.0205
EFO_0000540	immune system disease	other disease	ENSG00000134817	APLNR	0.0555749	ENSG00000248329	APELA	0.0994877
EFO_0000540	immune system disease	other disease	ENSG00000134817	APLNR	0.0555749	ENSG00000171388	APLN	0.0722337
EFO_0005741	infectious disease	other disease	ENSG00000134817	APLNR	0.0484901	ENSG00000248329	APELA	0.117571
EFO_0005741	infectious disease	other disease	ENSG00000134817	APLNR	0.0484901	ENSG00000171388	APLN	0.0583307
EFO_0003966	eye disease	other disease	ENSG00000134817	APLNR	0.0476094	ENSG00000171388	APLN	0.250332
EFO_0003966	eye disease	other disease	ENSG00000134817	APLNR	0.0476094	ENSG00000248329	APELA	0.0500603
EFO_0000701	skin disease	other disease	ENSG00000134817	APLNR	0.0464535	ENSG00000248329	APELA	0.102656
EFO_0000701	skin disease	other disease	ENSG00000134817	APLNR	0.0464535	ENSG00000171388	APLN	0.0691597
EFO_0000512	reproductive system disease	other disease	ENSG00000134817	APLNR	0.0399722	ENSG00000171388	APLN	0.181983
EFO_0000512	reproductive system disease	other disease	ENSG00000134817	APLNR	0.0399722	ENSG00000248329	APELA	0.0837504
EFO_0002461	skeletal system disease	other disease	ENSG00000134817	APLNR	0.0358	ENSG00000171388	APLN	0.0584742
EFO_0002461	skeletal system disease	other disease	ENSG00000134817	APLNR	0.0358	ENSG00000248329	APELA	0.047427
EFO_0003086	kidney disease	other disease	ENSG00000134817	APLNR	0.0232778	ENSG00000171388	APLN	0.105499
EFO_0003086	kidney disease	other disease	ENSG00000134817	APLNR	0.0232778	ENSG00000248329	APELA	0.0576713
EFO_0000536	hyperplasia	other disease	ENSG00000134817	APLNR	0.02	ENSG00000171388	APLN	0.0256
EFO_0004234	erectile dysfunction	reproductive system disease	ENSG00000134817	APLNR	0.0312	ENSG00000171388	APLN	0.032
EFO_0007441	placenta disease	reproductive system disease	ENSG00000134817	APLNR	0.024	ENSG00000171388	APLN	0.0389444
EFO_0000495	fetal growth restriction	reproductive system disease	ENSG00000134817	APLNR	0.024	ENSG00000171388	APLN	0.0201
EFO_0001663	prostate carcinoma	reproductive system disease	ENSG00000134817	APLNR	0.0164	ENSG00000171388	APLN	0.118316
EFO_0003818	lung disease	respiratory system disease	ENSG00000134817	APLNR	0.0434982	ENSG00000171388	APLN	0.103235
EFO_0003818	lung disease	respiratory system disease	ENSG00000134817	APLNR	0.0434982	ENSG00000248329	APELA	0.0334814
EFO_0004610	acute lung injury	respiratory system disease	ENSG00000134817	APLNR	0.0332	ENSG00000171388	APLN	0.034
EFO_0007216	congenital diaphragmatic hernia	respiratory system disease	ENSG00000134817	APLNR	0.032	ENSG00000171388	APLN	0.0328
EFO_0007233	diaphragm disease	respiratory system disease	ENSG00000134817	APLNR	0.032	ENSG00000171388	APLN	0.0328
EFO_0007328	influenza	respiratory system disease	ENSG00000134817	APLNR	0.0307767	ENSG00000248329	APELA	0.0148
EFO_0000650	whooping cough	respiratory system disease	ENSG00000134817	APLNR	0.0254222	ENSG00000171388	APLN	0.0497612
Orphanet_70589	Bronchopulmonary dysplasia	respiratory system disease	ENSG00000134817	APLNR	0.0196	ENSG00000171388	APLN	0.0277
EFO_1000637	acute respiratory distress syndrome	respiratory system disease	ENSG00000134817	APLNR	0.0196	ENSG00000171388	APLN	0.0196
EFO_1001134	pulmonary edema	respiratory system disease	ENSG00000134817	APLNR	0.0156	ENSG00000171388	APLN	0.0388
EFO_0002970	muscular disease	skeletal system disease	ENSG00000134817	APLNR	0.032	ENSG00000171388	APLN	0.0407556
EFO_0002970	muscular disease	skeletal system disease	ENSG00000134817	APLNR	0.032	ENSG00000248329	APELA	0.0277079
EFO_0005755	rheumatic disease	skeletal system disease	ENSG00000134817	APLNR	0.0152	ENSG00000171388	APLN	0.0510894
EFO_0005802	cartilage disease	skeletal system disease	ENSG00000134817	APLNR	0.0152	ENSG00000171388	APLN	0.0364111
EFO_0005755	rheumatic disease	skeletal system disease	ENSG00000134817	APLNR	0.0152	ENSG00000248329	APELA	0.018
EFO_1000636	inflammatory skin disease	skin disease	ENSG00000134817	APLNR	0.0104363	ENSG00000248329	APELA	0.0938339
EFO_1000636	inflammatory skin disease	skin disease	ENSG00000134817	APLNR	0.0104363	ENSG00000171388	APLN	0.0433444
EFO_0003777	heart disease	cardiovascular disease	ENSG00000166148	AVPR1A	1	ENSG00000101200	AVP	0.191161
EFO_0003144	heart failure	cardiovascular disease	ENSG00000166148	AVPR1A	1	ENSG00000101200	AVP	0.0723875
EFO_0004264	vascular disease	cardiovascular disease	ENSG00000166148	AVPR1A	1	ENSG00000101200	AVP	0.0587379
EFO_0005775	aortic disease	cardiovascular disease	ENSG00000166148	AVPR1A	1	ENSG00000101200	AVP	0.0426
EFO_0004264	vascular disease	cardiovascular disease	ENSG00000166148	AVPR1A	1	ENSG00000101405	OXT	0.0284
EFO_0003777	heart disease	cardiovascular disease	ENSG00000166148	AVPR1A	1	ENSG00000101405	OXT	0.0188
EFO_0004269	cardiac arrhythmia	cardiovascular disease	ENSG00000166148	AVPR1A	0.725	ENSG00000101200	AVP	0.0301389
EFO_0004269	cardiac arrhythmia	cardiovascular disease	ENSG00000166148	AVPR1A	0.725	ENSG00000101405	OXT	0.0188
EFO_0003763	cerebrovascular disorder	cardiovascular disease	ENSG00000166148	AVPR1A	0.2036	ENSG00000101200	AVP	0.0561844
EFO_0003763	cerebrovascular disorder	cardiovascular disease	ENSG00000166148	AVPR1A	0.2036	ENSG00000101405	OXT	0.0284
EFO_0000537	hypertension	cardiovascular disease	ENSG00000166148	AVPR1A	0.0599101	ENSG00000101200	AVP	0.0897965
EFO_0000537	hypertension	cardiovascular disease	ENSG00000166148	AVPR1A	0.0599101	ENSG00000101405	OXT	0.0312
EFO_1000014	acidosis	cardiovascular disease	ENSG00000166148	AVPR1A	0.0456704	ENSG00000101200	AVP	0.0307684
EFO_1001153	renovascular hypertension	cardiovascular disease	ENSG00000166148	AVPR1A	0.0416	ENSG00000101200	AVP	0.008
EFO_0005251	hypotension	cardiovascular disease	ENSG00000166148	AVPR1A	0.0323	ENSG00000101200	AVP	0.0920391
EFO_0000612	myocardial infarction	cardiovascular disease	ENSG00000166148	AVPR1A	0.0218	ENSG00000101200	AVP	0.0420451
EFO_0000712	stroke	cardiovascular disease	ENSG00000166148	AVPR1A	0.0144	ENSG00000101200	AVP	0.056058
EFO_0000712	stroke	cardiovascular disease	ENSG00000166148	AVPR1A	0.0144	ENSG00000101405	OXT	0.0284
EFO_0001421	liver disease	digestive system disease	ENSG00000166148	AVPR1A	0.325594	ENSG00000101200	AVP	0.0661236
EFO_0000182	hepatocellular carcinoma	digestive system disease	ENSG00000166148	AVPR1A	0.2673	ENSG00000101200	AVP	0.0264
EFO_0001422	cirrhosis of liver	digestive system disease	ENSG00000166148	AVPR1A	0.2	ENSG00000101200	AVP	0.0659783
EFO_1000627	thyroid disease	endocrine system disease	ENSG00000166148	AVPR1A	0.0568716	ENSG00000101200	AVP	0.0221
Orphanet_140162	Inherited cancer-predisposing syndrome	genetic disorder	ENSG00000166148	AVPR1A	0.496752	ENSG00000101200	AVP	0.163149
Orphanet_183530	Rare genetic developmental defect during embryogenesis	genetic disorder	ENSG00000166148	AVPR1A	0.213301	ENSG00000101200	AVP	0.288114
Orphanet_183530	Rare genetic developmental defect during embryogenesis	genetic disorder	ENSG00000166148	AVPR1A	0.213301	ENSG00000101405	OXT	0.189639
Orphanet_101435	Rare genetic eye disease	genetic disorder	ENSG00000166148	AVPR1A	0.19115	ENSG00000101200	AVP	0.238345
Orphanet_68346	Rare genetic skin disease	genetic disorder	ENSG00000166148	AVPR1A	0.19115	ENSG00000101200	AVP	0.160201
Orphanet_68346	Rare genetic skin disease	genetic disorder	ENSG00000166148	AVPR1A	0.19115	ENSG00000101405	OXT	0.15678
Orphanet_183447	Genetic epidermal appendage anomaly	genetic disorder	ENSG00000166148	AVPR1A	0.19115	ENSG00000101200	AVP	0.132675
Orphanet_183598	Rare genetic palpebral, lacrimal system and conjunctival disease	genetic disorder	ENSG00000166148	AVPR1A	0.19115	ENSG00000101200	AVP	0.115785
Orphanet_139027	Malformation syndrome with skin/mucosae involvement	genetic disorder	ENSG00000166148	AVPR1A	0.19115	ENSG00000101200	AVP	0.10526
Orphanet_79373	Ectodermal dysplasia syndrome	genetic disorder	ENSG00000166148	AVPR1A	0.19115	ENSG00000101200	AVP	0.10526
Orphanet_156638	Rare genetic endocrine disease	genetic disorder	ENSG00000166148	AVPR1A	0.18525	ENSG00000101200	AVP	1
Orphanet_156638	Rare genetic endocrine disease	genetic disorder	ENSG00000166148	AVPR1A	0.18525	ENSG00000101405	OXT	0.0168
Orphanet_183731	Rare genetic gynecological and obstetrical diseases	genetic disorder	ENSG00000166148	AVPR1A	0.15058	ENSG00000101200	AVP	0.198703
Orphanet_183731	Rare genetic gynecological and obstetrical diseases	genetic disorder	ENSG00000166148	AVPR1A	0.15058	ENSG00000101405	OXT	0.0168
Orphanet_156619	Rare genetic urogenital disease	genetic disorder	ENSG00000166148	AVPR1A	0.14888	ENSG00000101200	AVP	0.1247
Orphanet_325665	Genetic disorder of sex development of gynecological interest	genetic disorder	ENSG00000166148	AVPR1A	0.14888	ENSG00000101200	AVP	0.1247
Orphanet_325690	Genetic disorder of sex development	genetic disorder	ENSG00000166148	AVPR1A	0.14888	ENSG00000101200	AVP	0.1247
Orphanet_325697	Genetic 46,XX disorder of sex development	genetic disorder	ENSG00000166148	AVPR1A	0.14888	ENSG00000101200	AVP	0.1247
Orphanet_101957	Pituitary deficiency	genetic disorder	ENSG00000166148	AVPR1A	0.14038	ENSG00000101200	AVP	1
Orphanet_183628	Rare genetic hypothalamic or pituitary disease	genetic disorder	ENSG00000166148	AVPR1A	0.14038	ENSG00000101200	AVP	1
Orphanet_95488	Non-acquired pituitary hormone deficiency	genetic disorder	ENSG00000166148	AVPR1A	0.14038	ENSG00000101200	AVP	0.215576
Orphanet_101957	Pituitary deficiency	genetic disorder	ENSG00000166148	AVPR1A	0.14038	ENSG00000101405	OXT	0.0168
Orphanet_183628	Rare genetic hypothalamic or pituitary disease	genetic disorder	ENSG00000166148	AVPR1A	0.14038	ENSG00000101405	OXT	0.0168
Orphanet_95488	Non-acquired pituitary hormone deficiency	genetic disorder	ENSG00000166148	AVPR1A	0.14038	ENSG00000101405	OXT	0.0168
Orphanet_158300	Rare genetic hematologic disease	genetic disorder	ENSG00000166148	AVPR1A	0.1	ENSG00000101200	AVP	0.041075
Orphanet_1478	Interauricular communication	genetic disorder	ENSG00000166148	AVPR1A	0.02221	ENSG00000101405	OXT	0.189563
Orphanet_271853	Genetic cardiac anomaly	genetic disorder	ENSG00000166148	AVPR1A	0.02221	ENSG00000101405	OXT	0.189563
Orphanet_271853	Genetic cardiac anomaly	genetic disorder	ENSG00000166148	AVPR1A	0.02221	ENSG00000101200	AVP	0.14571
Orphanet_1478	Interauricular communication	genetic disorder	ENSG00000166148	AVPR1A	0.02221	ENSG00000101200	AVP	0.144599
Orphanet_183573	Genetic overgrowth/obesity syndrome	genetic disorder	ENSG00000166148	AVPR1A	0.0068	ENSG00000101200	AVP	0.24541
Orphanet_174590	Congenital hypogonadotropic hypogonadism	genetic disorder	ENSG00000166148	AVPR1A	0.0068	ENSG00000101200	AVP	0.190535
Orphanet_202940	Anomaly of puberty or/and menstrual cycle of genetic origin	genetic disorder	ENSG00000166148	AVPR1A	0.0068	ENSG00000101200	AVP	0.190535
Orphanet_275742	Genetic infertility	genetic disorder	ENSG00000166148	AVPR1A	0.0068	ENSG00000101200	AVP	0.190535
Orphanet_399980	Rare genetic male infertility	genetic disorder	ENSG00000166148	AVPR1A	0.0068	ENSG00000101200	AVP	0.190535
Orphanet_399983	Rare male infertility due to hypothalamic-pituitary-gonadal axis disorder of genetic origin	genetic disorder	ENSG00000166148	AVPR1A	0.0068	ENSG00000101200	AVP	0.190535
Orphanet_399839	Rare female infertility due to a congenital hypogonadotropic hypogonadism	genetic disorder	ENSG00000166148	AVPR1A	0.0068	ENSG00000101200	AVP	0.177535
Orphanet_400008	Rare genetic female infertility	genetic disorder	ENSG00000166148	AVPR1A	0.0068	ENSG00000101200	AVP	0.177535
Orphanet_400011	Rare female infertility due to hypothalamic-pituitary-gonadal axis disorder of genetic origin	genetic disorder	ENSG00000166148	AVPR1A	0.0068	ENSG00000101200	AVP	0.177535
Orphanet_77828	Genetic obesity	genetic disorder	ENSG00000166148	AVPR1A	0.0068	ENSG00000101200	AVP	0.177535
Orphanet_183533	Genetic multiple congenital anomalies/dysmorphic syndrome	genetic disorder	ENSG00000166148	AVPR1A	0.0068	ENSG00000101200	AVP	0.17297
Orphanet_330197	Genetic multiple congenital anomalies/dysmorphic syndrome - variable intellectual disability	genetic disorder	ENSG00000166148	AVPR1A	0.0068	ENSG00000101200	AVP	0.157401
Orphanet_181387	Rare disorder with hypogonadotropic hypogonadism	genetic disorder	ENSG00000166148	AVPR1A	0.0068	ENSG00000101200	AVP	0.117
Orphanet_174590	Congenital hypogonadotropic hypogonadism	genetic disorder	ENSG00000166148	AVPR1A	0.0068	ENSG00000101405	OXT	0.0168
Orphanet_181387	Rare disorder with hypogonadotropic hypogonadism	genetic disorder	ENSG00000166148	AVPR1A	0.0068	ENSG00000101405	OXT	0.0168
Orphanet_183533	Genetic multiple congenital anomalies/dysmorphic syndrome	genetic disorder	ENSG00000166148	AVPR1A	0.0068	ENSG00000101405	OXT	0.0168
Orphanet_183573	Genetic overgrowth/obesity syndrome	genetic disorder	ENSG00000166148	AVPR1A	0.0068	ENSG00000101405	OXT	0.0168
Orphanet_202940	Anomaly of puberty or/and menstrual cycle of genetic origin	genetic disorder	ENSG00000166148	AVPR1A	0.0068	ENSG00000101405	OXT	0.0168
Orphanet_240371	Syndromic obesity	genetic disorder	ENSG00000166148	AVPR1A	0.0068	ENSG00000101405	OXT	0.0168
Orphanet_275742	Genetic infertility	genetic disorder	ENSG00000166148	AVPR1A	0.0068	ENSG00000101405	OXT	0.0168
Orphanet_330197	Genetic multiple congenital anomalies/dysmorphic syndrome - variable intellectual disability	genetic disorder	ENSG00000166148	AVPR1A	0.0068	ENSG00000101405	OXT	0.0168
Orphanet_399839	Rare female infertility due to a congenital hypogonadotropic hypogonadism	genetic disorder	ENSG00000166148	AVPR1A	0.0068	ENSG00000101405	OXT	0.0168
Orphanet_399846	Rare disorder with female infertility due to a congenital hypogonadotropic hypogonadism	genetic disorder	ENSG00000166148	AVPR1A	0.0068	ENSG00000101405	OXT	0.0168
Orphanet_399980	Rare genetic male infertility	genetic disorder	ENSG00000166148	AVPR1A	0.0068	ENSG00000101405	OXT	0.0168
Orphanet_399983	Rare male infertility due to hypothalamic-pituitary-gonadal axis disorder of genetic origin	genetic disorder	ENSG00000166148	AVPR1A	0.0068	ENSG00000101405	OXT	0.0168
Orphanet_400008	Rare genetic female infertility	genetic disorder	ENSG00000166148	AVPR1A	0.0068	ENSG00000101405	OXT	0.0168
Orphanet_400011	Rare female infertility due to hypothalamic-pituitary-gonadal axis disorder of genetic origin	genetic disorder	ENSG00000166148	AVPR1A	0.0068	ENSG00000101405	OXT	0.0168
Orphanet_739	Prader-Willi syndrome	genetic disorder	ENSG00000166148	AVPR1A	0.0068	ENSG00000101405	OXT	0.0168
Orphanet_77828	Genetic obesity	genetic disorder	ENSG00000166148	AVPR1A	0.0068	ENSG00000101405	OXT	0.0168
EFO_0003785	allergy	immune system disease	ENSG00000166148	AVPR1A	0.16294	ENSG00000101200	AVP	0.0239889
EFO_0003785	allergy	immune system disease	ENSG00000166148	AVPR1A	0.16294	ENSG00000101405	OXT	0.0224
EFO_0000274	atopic eczema	immune system disease	ENSG00000166148	AVPR1A	0.16294	ENSG00000101405	OXT	0.018
EFO_0000676	psoriasis	immune system disease	ENSG00000166148	AVPR1A	0.0561973	ENSG00000101200	AVP	0.004
EFO_0000763	viral disease	infectious disease	ENSG00000166148	AVPR1A	0.052159	ENSG00000101200	AVP	0.111838
EFO_0000763	viral disease	infectious disease	ENSG00000166148	AVPR1A	0.052159	ENSG00000101405	OXT	0.0263778
EFO_0004236	focal segmental glomerulosclerosis	kidney disease	ENSG00000166148	AVPR1A	0.0144	ENSG00000101200	AVP	0.0227444
EFO_0000400	diabetes mellitus	metabolic disease	ENSG00000166148	AVPR1A	0.0355	ENSG00000101200	AVP	0.210488
EFO_0000400	diabetes mellitus	metabolic disease	ENSG00000166148	AVPR1A	0.0355	ENSG00000101405	OXT	0.0882806
EFO_0001073	obesity	metabolic disease	ENSG00000166148	AVPR1A	0.0211	ENSG00000101405	OXT	0.215722
EFO_0001073	obesity	metabolic disease	ENSG00000166148	AVPR1A	0.0211	ENSG00000101200	AVP	0.0712018
EFO_0000311	cancer	neoplasm	ENSG00000166148	AVPR1A	0.369578	ENSG00000101200	AVP	0.0747087
EFO_0000311	cancer	neoplasm	ENSG00000166148	AVPR1A	0.369578	ENSG00000101405	OXT	0.0435736
EFO_0000313	carcinoma	neoplasm	ENSG00000166148	AVPR1A	0.352232	ENSG00000101200	AVP	0.0675562
EFO_0006858	epithelial neoplasm	neoplasm	ENSG00000166148	AVPR1A	0.352232	ENSG00000101200	AVP	0.0675562
EFO_0000313	carcinoma	neoplasm	ENSG00000166148	AVPR1A	0.352232	ENSG00000101405	OXT	0.0332611
EFO_0006858	epithelial neoplasm	neoplasm	ENSG00000166148	AVPR1A	0.352232	ENSG00000101405	OXT	0.0332611
EFO_0003769	endocrine neoplasm	neoplasm	ENSG00000166148	AVPR1A	0.292452	ENSG00000101200	AVP	0.0323144
EFO_0003863	urogenital neoplasm	neoplasm	ENSG00000166148	AVPR1A	0.21403	ENSG00000101405	OXT	0.0924722
EFO_0003863	urogenital neoplasm	neoplasm	ENSG00000166148	AVPR1A	0.21403	ENSG00000101200	AVP	0.0301667
EFO_0000305	breast carcinoma	neoplasm	ENSG00000166148	AVPR1A	0.208234	ENSG00000101200	AVP	0.0283
EFO_0000305	breast carcinoma	neoplasm	ENSG00000166148	AVPR1A	0.208234	ENSG00000101405	OXT	0.0168
EFO_0004198	skin neoplasm	neoplasm	ENSG00000166148	AVPR1A	0.19115	ENSG00000101200	AVP	0.0284
EFO_0004198	skin neoplasm	neoplasm	ENSG00000166148	AVPR1A	0.19115	ENSG00000101405	OXT	0.0208
EFO_0001642	lymphoid neoplasm	neoplasm	ENSG00000166148	AVPR1A	0.16792	ENSG00000101200	AVP	0.0516
EFO_0001642	lymphoid neoplasm	neoplasm	ENSG00000166148	AVPR1A	0.16792	ENSG00000101405	OXT	0.0207765
EFO_0003860	pancreatic neoplasm	neoplasm	ENSG00000166148	AVPR1A	0.0753298	ENSG00000101200	AVP	0.0172
EFO_0000621	neuroblastoma	neoplasm	ENSG00000166148	AVPR1A	0.065322	ENSG00000101200	AVP	0.0268616
EFO_0006890	fibrosis	neoplasm	ENSG00000166148	AVPR1A	0.044	ENSG00000101200	AVP	0.0288083
EFO_0000707	squamous cell carcinoma	neoplasm	ENSG00000166148	AVPR1A	0.0435211	ENSG00000101200	AVP	0.016
EFO_0001071	lung carcinoma	neoplasm	ENSG00000166148	AVPR1A	0.027	ENSG00000101200	AVP	0.0668654
EFO_0003853	respiratory system neoplasm	neoplasm	ENSG00000166148	AVPR1A	0.027	ENSG00000101200	AVP	0.0668654
EFO_0000702	small cell lung carcinoma	neoplasm	ENSG00000166148	AVPR1A	0.027	ENSG00000101200	AVP	0.0667525
EFO_0002422	benign neoplasm	neoplasm	ENSG00000166148	AVPR1A	0.0134036	ENSG00000101200	AVP	0.0306579
EFO_0000232	adenoma	neoplasm	ENSG00000166148	AVPR1A	0.0134036	ENSG00000101200	AVP	0.0302254
EFO_0003756	autism spectrum disorder	nervous system disease	ENSG00000166148	AVPR1A	0.269906	ENSG00000101405	OXT	0.185574
EFO_0003756	autism spectrum disorder	nervous system disease	ENSG00000166148	AVPR1A	0.269906	ENSG00000101200	AVP	0.0342935
EFO_0005774	brain disease	nervous system disease	ENSG00000166148	AVPR1A	0.266666	ENSG00000101200	AVP	0.090457
EFO_0005774	brain disease	nervous system disease	ENSG00000166148	AVPR1A	0.266666	ENSG00000101405	OXT	0.0685914
EFO_0000677	mental or behavioural disorder	nervous system disease	ENSG00000166148	AVPR1A	0.262625	ENSG00000101200	AVP	0.0763609
EFO_0000677	mental or behavioural disorder	nervous system disease	ENSG00000166148	AVPR1A	0.262625	ENSG00000101405	OXT	0.068537
EFO_0003758	autism	nervous system disease	ENSG00000166148	AVPR1A	0.219534	ENSG00000101405	OXT	0.0492282
EFO_0003758	autism	nervous system disease	ENSG00000166148	AVPR1A	0.219534	ENSG00000101200	AVP	0.0337977
EFO_0003761	unipolar depression	nervous system disease	ENSG00000166148	AVPR1A	0.206375	ENSG00000101200	AVP	0.0716135
EFO_0003761	unipolar depression	nervous system disease	ENSG00000166148	AVPR1A	0.206375	ENSG00000101405	OXT	0.0657666
EFO_1000845	brain edema	nervous system disease	ENSG00000166148	AVPR1A	0.0532889	ENSG00000101200	AVP	0.0487973
EFO_0003890	drug dependence	nervous system disease	ENSG00000166148	AVPR1A	0.0368694	ENSG00000101200	AVP	0.0568325
EFO_0003890	drug dependence	nervous system disease	ENSG00000166148	AVPR1A	0.0368694	ENSG00000101405	OXT	0.0363333
EFO_0000289	bipolar disorder	nervous system disease	ENSG00000166148	AVPR1A	0.0368	ENSG00000101200	AVP	0.0393719
EFO_0000289	bipolar disorder	nervous system disease	ENSG00000166148	AVPR1A	0.0368	ENSG00000101405	OXT	0.0296
EFO_0006788	anxiety disorder	nervous system disease	ENSG00000166148	AVPR1A	0.0242	ENSG00000101405	OXT	0.0286924
EFO_0006788	anxiety disorder	nervous system disease	ENSG00000166148	AVPR1A	0.0242	ENSG00000101200	AVP	0.0203556
EFO_0000692	schizophrenia	nervous system disease	ENSG00000166148	AVPR1A	0.0199	ENSG00000101200	AVP	0.0598411
EFO_0000692	schizophrenia	nervous system disease	ENSG00000166148	AVPR1A	0.0199	ENSG00000101405	OXT	0.0408913
EFO_0004247	mood disorder	nervous system disease	ENSG00000166148	AVPR1A	0.0169	ENSG00000101200	AVP	0.0539263
EFO_0004247	mood disorder	nervous system disease	ENSG00000166148	AVPR1A	0.0169	ENSG00000101405	OXT	0.0337
EFO_0005611	opiate dependence	nervous system disease	ENSG00000166148	AVPR1A	0.0148	ENSG00000101200	AVP	0.0156
EFO_0000474	epilepsy	nervous system disease	ENSG00000166148	AVPR1A	0.014167	ENSG00000101405	OXT	0.028
EFO_0000474	epilepsy	nervous system disease	ENSG00000166148	AVPR1A	0.014167	ENSG00000101200	AVP	0.0225444
EFO_0004242	obsessive-compulsive disorder	nervous system disease	ENSG00000166148	AVPR1A	0.0068	ENSG00000101200	AVP	0.0393444
EFO_0004242	obsessive-compulsive disorder	nervous system disease	ENSG00000166148	AVPR1A	0.0068	ENSG00000101405	OXT	0.0197
EFO_0000651	phenotype	other	ENSG00000166148	AVPR1A	1	ENSG00000101200	AVP	1
other	other disease	other	ENSG00000166148	AVPR1A	1	ENSG00000101200	AVP	0.196303
HP_0001871	abnormality of blood and blood-forming tissues	other	ENSG00000166148	AVPR1A	1	ENSG00000101200	AVP	0.0899591
MP_0001914	hemorrhage	other	ENSG00000166148	AVPR1A	1	ENSG00000101200	AVP	0.0899472
EFO_0000651	phenotype	other	ENSG00000166148	AVPR1A	1	ENSG00000101405	OXT	0.0865079
other	other disease	other	ENSG00000166148	AVPR1A	1	ENSG00000101405	OXT	0.0686422
EFO_0003765	sign or symptom	other	ENSG00000166148	AVPR1A	0.811573	ENSG00000101200	AVP	0.149787
EFO_0003765	sign or symptom	other	ENSG00000166148	AVPR1A	0.811573	ENSG00000101405	OXT	0.0860269
EFO_0006834	septic shock	other	ENSG00000166148	AVPR1A	0.798947	ENSG00000101200	AVP	0.101903
HP_0000863	Central diabetes insipidus	other	ENSG00000166148	AVPR1A	0.7	ENSG00000101200	AVP	1
HP_0000818	Abnormality of the endocrine system	other	ENSG00000166148	AVPR1A	0.7	ENSG00000101200	AVP	1
HP_0000818	Abnormality of the endocrine system	other	ENSG00000166148	AVPR1A	0.7	ENSG00000101405	OXT	0.0164
HP_0002715	abnormality of the immune system	other	ENSG00000166148	AVPR1A	0.089376	ENSG00000101200	AVP	0.0705695
HP_0002715	abnormality of the immune system	other	ENSG00000166148	AVPR1A	0.089376	ENSG00000101405	OXT	0.0497506
MP_0001845	inflammation	other	ENSG00000166148	AVPR1A	0.0881	ENSG00000101200	AVP	0.0462062
MP_0001845	inflammation	other	ENSG00000166148	AVPR1A	0.0881	ENSG00000101405	OXT	0.0458712
EFO_0005230	anxiety	other	ENSG00000166148	AVPR1A	0.0521568	ENSG00000101405	OXT	0.0836678
EFO_0005230	anxiety	other	ENSG00000166148	AVPR1A	0.0521568	ENSG00000101200	AVP	0.0719503
EFO_0006988	endophenotype	other	ENSG00000166148	AVPR1A	0.0449	ENSG00000101405	OXT	0.0195
EFO_0006988	endophenotype	other	ENSG00000166148	AVPR1A	0.0449	ENSG00000101200	AVP	0.016
EFO_0003843	pain	other	ENSG00000166148	AVPR1A	0.0363204	ENSG00000101200	AVP	0.0627156
EFO_0003843	pain	other	ENSG00000166148	AVPR1A	0.0363204	ENSG00000101405	OXT	0.0613424
HP_0001626	Abnormality of the cardiovascular system	other	ENSG00000166148	AVPR1A	0.028	ENSG00000101200	AVP	0.11023
EFO_0000556	ischemia	other	ENSG00000166148	AVPR1A	0.028	ENSG00000101200	AVP	0.11021
HP_0000707	abnormality of the nervous system	other	ENSG00000166148	AVPR1A	0.0227	ENSG00000101200	AVP	0.0697548
HP_0000707	abnormality of the nervous system	other	ENSG00000166148	AVPR1A	0.0227	ENSG00000101405	OXT	0.0398278
EFO_0002460	hypertrophy	other	ENSG00000166148	AVPR1A	0.0225	ENSG00000101200	AVP	0.0446932
EFO_0002460	hypertrophy	other	ENSG00000166148	AVPR1A	0.0225	ENSG00000101405	OXT	0.0168
HP_0100543	cognitive impairment	other	ENSG00000166148	AVPR1A	0.0188	ENSG00000101405	OXT	0.0168
HP_0100543	cognitive impairment	other	ENSG00000166148	AVPR1A	0.0188	ENSG00000101200	AVP	0.0152
HP_0001939	abnormality of metabolism/homeostasis	other	ENSG00000166148	AVPR1A	0.0184	ENSG00000101200	AVP	0.0730814
HP_0001939	abnormality of metabolism/homeostasis	other	ENSG00000166148	AVPR1A	0.0184	ENSG00000101405	OXT	0.016
EFO_0001420	sepsis	other	ENSG00000166148	AVPR1A	0.0172	ENSG00000101200	AVP	0.0692679
EFO_0001420	sepsis	other	ENSG00000166148	AVPR1A	0.0172	ENSG00000101405	OXT	0.0356
HP_0001250	Seizures	other	ENSG00000166148	AVPR1A	0.0156	ENSG00000101200	AVP	0.0692134
HP_0001250	Seizures	other	ENSG00000166148	AVPR1A	0.0156	ENSG00000101405	OXT	0.03
HP_0011013	abnormality of carbohydrate metabolism/homeostasis	other	ENSG00000166148	AVPR1A	0.0148	ENSG00000101200	AVP	0.0633546
HP_0011014	Abnormal glucose homeostasis	other	ENSG00000166148	AVPR1A	0.0148	ENSG00000101200	AVP	0.0633546
EFO_0002546	abnormal glucose tolerance	other	ENSG00000166148	AVPR1A	0.0148	ENSG00000101405	OXT	0.016
HP_0000833	Glucose intolerance	other	ENSG00000166148	AVPR1A	0.0148	ENSG00000101405	OXT	0.016
HP_0011013	abnormality of carbohydrate metabolism/homeostasis	other	ENSG00000166148	AVPR1A	0.0148	ENSG00000101405	OXT	0.016
HP_0011014	Abnormal glucose homeostasis	other	ENSG00000166148	AVPR1A	0.0148	ENSG00000101405	OXT	0.016
HP_0000093	Proteinuria	other	ENSG00000166148	AVPR1A	0.0144	ENSG00000101200	AVP	0.0584954
HP_0003110	Abnormality of urine homeostasis	other	ENSG00000166148	AVPR1A	0.0144	ENSG00000101200	AVP	0.0584954
EFO_0000319	cardiovascular disease	other disease	ENSG00000166148	AVPR1A	1	ENSG00000101200	AVP	0.198098
EFO_0000319	cardiovascular disease	other disease	ENSG00000166148	AVPR1A	1	ENSG00000101405	OXT	0.0426963
EFO_0000508	genetic disorder	other disease	ENSG00000166148	AVPR1A	0.527636	ENSG00000101200	AVP	1
EFO_0000508	genetic disorder	other disease	ENSG00000166148	AVPR1A	0.527636	ENSG00000101405	OXT	0.315375
EFO_0000616	neoplasm	other disease	ENSG00000166148	AVPR1A	0.381464	ENSG00000101405	OXT	0.100556
EFO_0000616	neoplasm	other disease	ENSG00000166148	AVPR1A	0.381464	ENSG00000101200	AVP	0.0776664
EFO_0001379	endocrine system disease	other disease	ENSG00000166148	AVPR1A	0.363271	ENSG00000101200	AVP	1
EFO_0001379	endocrine system disease	other disease	ENSG00000166148	AVPR1A	0.363271	ENSG00000101405	OXT	0.0168
EFO_0000405	digestive system disease	other disease	ENSG00000166148	AVPR1A	0.32818	ENSG00000101200	AVP	0.223074
EFO_0000405	digestive system disease	other disease	ENSG00000166148	AVPR1A	0.32818	ENSG00000101405	OXT	0.2089
EFO_0000618	nervous system disease	other disease	ENSG00000166148	AVPR1A	0.306755	ENSG00000101200	AVP	0.216086
EFO_0000618	nervous system disease	other disease	ENSG00000166148	AVPR1A	0.306755	ENSG00000101405	OXT	0.190518
EFO_0000540	immune system disease	other disease	ENSG00000166148	AVPR1A	0.280683	ENSG00000101200	AVP	0.201709
EFO_0000540	immune system disease	other disease	ENSG00000166148	AVPR1A	0.280683	ENSG00000101405	OXT	0.0384868
EFO_0000701	skin disease	other disease	ENSG00000166148	AVPR1A	0.232802	ENSG00000101200	AVP	0.164193
EFO_0000701	skin disease	other disease	ENSG00000166148	AVPR1A	0.232802	ENSG00000101405	OXT	0.163549
EFO_0005803	hematological system disease	other disease	ENSG00000166148	AVPR1A	0.197994	ENSG00000101200	AVP	0.06636
EFO_0005803	hematological system disease	other disease	ENSG00000166148	AVPR1A	0.197994	ENSG00000101405	OXT	0.0207765
EFO_0003966	eye disease	other disease	ENSG00000166148	AVPR1A	0.19115	ENSG00000101200	AVP	0.239454
EFO_0000512	reproductive system disease	other disease	ENSG00000166148	AVPR1A	0.161229	ENSG00000101200	AVP	0.210151
EFO_0000512	reproductive system disease	other disease	ENSG00000166148	AVPR1A	0.161229	ENSG00000101405	OXT	0.0935883
EFO_0000684	respiratory system disease	other disease	ENSG00000166148	AVPR1A	0.158587	ENSG00000101200	AVP	0.124797
EFO_0000684	respiratory system disease	other disease	ENSG00000166148	AVPR1A	0.158587	ENSG00000101405	OXT	0.0284
EFO_0003086	kidney disease	other disease	ENSG00000166148	AVPR1A	0.0553631	ENSG00000101200	AVP	0.25486
EFO_0005741	infectious disease	other disease	ENSG00000166148	AVPR1A	0.052159	ENSG00000101200	AVP	0.139966
EFO_0005741	infectious disease	other disease	ENSG00000166148	AVPR1A	0.052159	ENSG00000101405	OXT	0.03294
EFO_0000589	metabolic disease	other disease	ENSG00000166148	AVPR1A	0.0370843	ENSG00000101405	OXT	0.28036
EFO_0000589	metabolic disease	other disease	ENSG00000166148	AVPR1A	0.0370843	ENSG00000101200	AVP	0.278792
EFO_0000536	hyperplasia	other disease	ENSG00000166148	AVPR1A	0.0312	ENSG00000101200	AVP	0.0573038
EFO_0005771	ovarian disease	reproductive system disease	ENSG00000166148	AVPR1A	0.0463722	ENSG00000101200	AVP	0.0156
EFO_0003818	lung disease	respiratory system disease	ENSG00000166148	AVPR1A	0.0336529	ENSG00000101200	AVP	0.0671526
EFO_1000636	inflammatory skin disease	skin disease	ENSG00000166148	AVPR1A	0.177448	ENSG00000101405	OXT	0.018
EFO_1000636	inflammatory skin disease	skin disease	ENSG00000166148	AVPR1A	0.177448	ENSG00000101200	AVP	0.004
EFO_0004264	vascular disease	cardiovascular disease	ENSG00000198049	AVPR1B	1	ENSG00000101200	AVP	0.0587379
EFO_0005775	aortic disease	cardiovascular disease	ENSG00000198049	AVPR1B	1	ENSG00000101200	AVP	0.0426
EFO_0004264	vascular disease	cardiovascular disease	ENSG00000198049	AVPR1B	1	ENSG00000101405	OXT	0.0284
EFO_0003777	heart disease	cardiovascular disease	ENSG00000198049	AVPR1B	0.725	ENSG00000101200	AVP	0.191161
EFO_0004269	cardiac arrhythmia	cardiovascular disease	ENSG00000198049	AVPR1B	0.725	ENSG00000101200	AVP	0.0301389
EFO_0004269	cardiac arrhythmia	cardiovascular disease	ENSG00000198049	AVPR1B	0.725	ENSG00000101405	OXT	0.0188
EFO_0003777	heart disease	cardiovascular disease	ENSG00000198049	AVPR1B	0.725	ENSG00000101405	OXT	0.0188
EFO_0003763	cerebrovascular disorder	cardiovascular disease	ENSG00000198049	AVPR1B	0.2	ENSG00000101200	AVP	0.0561844
EFO_0003763	cerebrovascular disorder	cardiovascular disease	ENSG00000198049	AVPR1B	0.2	ENSG00000101405	OXT	0.0284
EFO_0000537	hypertension	cardiovascular disease	ENSG00000198049	AVPR1B	0.008	ENSG00000101200	AVP	0.0897965
EFO_0000537	hypertension	cardiovascular disease	ENSG00000198049	AVPR1B	0.008	ENSG00000101405	OXT	0.0312
EFO_1000797	adrenal gland hyperfunction	endocrine system disease	ENSG00000198049	AVPR1B	0.0144	ENSG00000101200	AVP	0.0340538
Orphanet_156638	Rare genetic endocrine disease	genetic disorder	ENSG00000198049	AVPR1B	0.251289	ENSG00000101200	AVP	1
Orphanet_156638	Rare genetic endocrine disease	genetic disorder	ENSG00000198049	AVPR1B	0.251289	ENSG00000101405	OXT	0.0168
Orphanet_101957	Pituitary deficiency	genetic disorder	ENSG00000198049	AVPR1B	0.228105	ENSG00000101200	AVP	1
Orphanet_183628	Rare genetic hypothalamic or pituitary disease	genetic disorder	ENSG00000198049	AVPR1B	0.228105	ENSG00000101200	AVP	1
Orphanet_95488	Non-acquired pituitary hormone deficiency	genetic disorder	ENSG00000198049	AVPR1B	0.228105	ENSG00000101200	AVP	0.215576
Orphanet_101957	Pituitary deficiency	genetic disorder	ENSG00000198049	AVPR1B	0.228105	ENSG00000101405	OXT	0.0168
Orphanet_183628	Rare genetic hypothalamic or pituitary disease	genetic disorder	ENSG00000198049	AVPR1B	0.228105	ENSG00000101405	OXT	0.0168
Orphanet_95488	Non-acquired pituitary hormone deficiency	genetic disorder	ENSG00000198049	AVPR1B	0.228105	ENSG00000101405	OXT	0.0168
Orphanet_183637	Rare genetic adrenal disease	genetic disorder	ENSG00000198049	AVPR1B	0.219907	ENSG00000101200	AVP	0.213365
Orphanet_101960	Genetic chronic primary adrenal insufficiency	genetic disorder	ENSG00000198049	AVPR1B	0.209586	ENSG00000101200	AVP	0.15556
Orphanet_183530	Rare genetic developmental defect during embryogenesis	genetic disorder	ENSG00000198049	AVPR1B	0.19721	ENSG00000101200	AVP	0.288114
Orphanet_183530	Rare genetic developmental defect during embryogenesis	genetic disorder	ENSG00000198049	AVPR1B	0.19721	ENSG00000101405	OXT	0.189639
Orphanet_183731	Rare genetic gynecological and obstetrical diseases	genetic disorder	ENSG00000198049	AVPR1B	0.194974	ENSG00000101200	AVP	0.198703
Orphanet_183731	Rare genetic gynecological and obstetrical diseases	genetic disorder	ENSG00000198049	AVPR1B	0.194974	ENSG00000101405	OXT	0.0168
Orphanet_71859	Rare genetic neurological disorder	genetic disorder	ENSG00000198049	AVPR1B	0.183468	ENSG00000101200	AVP	0.2154
Orphanet_71859	Rare genetic neurological disorder	genetic disorder	ENSG00000198049	AVPR1B	0.183468	ENSG00000101405	OXT	0.197193
Orphanet_174590	Congenital hypogonadotropic hypogonadism	genetic disorder	ENSG00000198049	AVPR1B	0.183317	ENSG00000101200	AVP	0.190535
Orphanet_202940	Anomaly of puberty or/and menstrual cycle of genetic origin	genetic disorder	ENSG00000198049	AVPR1B	0.183317	ENSG00000101200	AVP	0.190535
Orphanet_275742	Genetic infertility	genetic disorder	ENSG00000198049	AVPR1B	0.183317	ENSG00000101200	AVP	0.190535
Orphanet_399980	Rare genetic male infertility	genetic disorder	ENSG00000198049	AVPR1B	0.183317	ENSG00000101200	AVP	0.190535
Orphanet_399983	Rare male infertility due to hypothalamic-pituitary-gonadal axis disorder of genetic origin	genetic disorder	ENSG00000198049	AVPR1B	0.183317	ENSG00000101200	AVP	0.190535
Orphanet_181390	Hypogonadotropic hypogonadism associated with other endocrinopathies	genetic disorder	ENSG00000198049	AVPR1B	0.183317	ENSG00000101200	AVP	0.177535
Orphanet_399839	Rare female infertility due to a congenital hypogonadotropic hypogonadism	genetic disorder	ENSG00000198049	AVPR1B	0.183317	ENSG00000101200	AVP	0.177535
Orphanet_400008	Rare genetic female infertility	genetic disorder	ENSG00000198049	AVPR1B	0.183317	ENSG00000101200	AVP	0.177535
Orphanet_400011	Rare female infertility due to hypothalamic-pituitary-gonadal axis disorder of genetic origin	genetic disorder	ENSG00000198049	AVPR1B	0.183317	ENSG00000101200	AVP	0.177535
Orphanet_174590	Congenital hypogonadotropic hypogonadism	genetic disorder	ENSG00000198049	AVPR1B	0.183317	ENSG00000101405	OXT	0.0168
Orphanet_202940	Anomaly of puberty or/and menstrual cycle of genetic origin	genetic disorder	ENSG00000198049	AVPR1B	0.183317	ENSG00000101405	OXT	0.0168
Orphanet_275742	Genetic infertility	genetic disorder	ENSG00000198049	AVPR1B	0.183317	ENSG00000101405	OXT	0.0168
Orphanet_399839	Rare female infertility due to a congenital hypogonadotropic hypogonadism	genetic disorder	ENSG00000198049	AVPR1B	0.183317	ENSG00000101405	OXT	0.0168
Orphanet_399980	Rare genetic male infertility	genetic disorder	ENSG00000198049	AVPR1B	0.183317	ENSG00000101405	OXT	0.0168
Orphanet_399983	Rare male infertility due to hypothalamic-pituitary-gonadal axis disorder of genetic origin	genetic disorder	ENSG00000198049	AVPR1B	0.183317	ENSG00000101405	OXT	0.0168
Orphanet_400008	Rare genetic female infertility	genetic disorder	ENSG00000198049	AVPR1B	0.183317	ENSG00000101405	OXT	0.0168
Orphanet_400011	Rare female infertility due to hypothalamic-pituitary-gonadal axis disorder of genetic origin	genetic disorder	ENSG00000198049	AVPR1B	0.183317	ENSG00000101405	OXT	0.0168
Orphanet_156619	Rare genetic urogenital disease	genetic disorder	ENSG00000198049	AVPR1B	0.180866	ENSG00000101200	AVP	0.1247
Orphanet_183512	Rare genetic epilepsy	genetic disorder	ENSG00000198049	AVPR1B	0.174459	ENSG00000101405	OXT	0.197193
Orphanet_183757	Rare genetic intellectual disability	genetic disorder	ENSG00000198049	AVPR1B	0.174459	ENSG00000101405	OXT	0.197193
Orphanet_183763	Rare genetic intellectual disability with developmental anomaly	genetic disorder	ENSG00000198049	AVPR1B	0.174459	ENSG00000101405	OXT	0.197193
Orphanet_183757	Rare genetic intellectual disability	genetic disorder	ENSG00000198049	AVPR1B	0.174459	ENSG00000101200	AVP	0.180611
Orphanet_183763	Rare genetic intellectual disability with developmental anomaly	genetic disorder	ENSG00000198049	AVPR1B	0.174459	ENSG00000101200	AVP	0.180611
Orphanet_183512	Rare genetic epilepsy	genetic disorder	ENSG00000198049	AVPR1B	0.174459	ENSG00000101200	AVP	0.177824
Orphanet_181412	Adrenogenital syndrome	genetic disorder	ENSG00000198049	AVPR1B	0.173375	ENSG00000101200	AVP	0.1247
Orphanet_325690	Genetic disorder of sex development	genetic disorder	ENSG00000198049	AVPR1B	0.169035	ENSG00000101200	AVP	0.1247
Orphanet_183524	Rare genetic bone disease	genetic disorder	ENSG00000198049	AVPR1B	0.16532	ENSG00000101200	AVP	0.173541
Orphanet_404584	Rare genetic bone development disorder	genetic disorder	ENSG00000198049	AVPR1B	0.16532	ENSG00000101200	AVP	0.173541
Orphanet_183506	Genetic central nervous system malformation	genetic disorder	ENSG00000198049	AVPR1B	0.162167	ENSG00000101200	AVP	0.10664
Orphanet_269550	Genetic non-syndromic central nervous system malformation	genetic disorder	ENSG00000198049	AVPR1B	0.162167	ENSG00000101200	AVP	0.10664
Orphanet_269553	Genetic cerebral malformation	genetic disorder	ENSG00000198049	AVPR1B	0.162167	ENSG00000101200	AVP	0.10664
Orphanet_361	Familial glucocorticoid deficiency	genetic disorder	ENSG00000198049	AVPR1B	0.159105	ENSG00000101200	AVP	0.15556
Orphanet_166472	Monogenic disease with epilepsy	genetic disorder	ENSG00000198049	AVPR1B	0.15399	ENSG00000101405	OXT	0.197193
Orphanet_85294	X-linked epilepsy - learning disabilities - behavior disorders	genetic disorder	ENSG00000198049	AVPR1B	0.15399	ENSG00000101405	OXT	0.197193
Orphanet_98464	X-linked syndromic intellectual disability	genetic disorder	ENSG00000198049	AVPR1B	0.15399	ENSG00000101405	OXT	0.197193
Orphanet_98464	X-linked syndromic intellectual disability	genetic disorder	ENSG00000198049	AVPR1B	0.15399	ENSG00000101200	AVP	0.17263
Orphanet_166472	Monogenic disease with epilepsy	genetic disorder	ENSG00000198049	AVPR1B	0.15399	ENSG00000101200	AVP	0.157175
Orphanet_183533	Genetic multiple congenital anomalies/dysmorphic syndrome	genetic disorder	ENSG00000198049	AVPR1B	0.147455	ENSG00000101200	AVP	0.17297
Orphanet_467	Non-acquired combined pituitary hormone deficiency	genetic disorder	ENSG00000198049	AVPR1B	0.147455	ENSG00000101200	AVP	0.15136
Orphanet_95495	Disease associated with non-acquired combined pituitary hormone deficiency	genetic disorder	ENSG00000198049	AVPR1B	0.147455	ENSG00000101200	AVP	0.15136
Orphanet_102283	Multiple congenital anomalies/dysmorphic syndrome-intellectual disability	genetic disorder	ENSG00000198049	AVPR1B	0.147455	ENSG00000101200	AVP	0.136395
Orphanet_166478	Cerebral malformation with epilepsy	genetic disorder	ENSG00000198049	AVPR1B	0.147455	ENSG00000101200	AVP	0.10664
Orphanet_2162	Holoprosencephaly	genetic disorder	ENSG00000198049	AVPR1B	0.147455	ENSG00000101200	AVP	0.10664
Orphanet_268926	Midline cerebral malformation	genetic disorder	ENSG00000198049	AVPR1B	0.147455	ENSG00000101200	AVP	0.10664
Orphanet_183533	Genetic multiple congenital anomalies/dysmorphic syndrome	genetic disorder	ENSG00000198049	AVPR1B	0.147455	ENSG00000101405	OXT	0.0168
Orphanet_325665	Genetic disorder of sex development of gynecological interest	genetic disorder	ENSG00000198049	AVPR1B	0.1387	ENSG00000101200	AVP	0.1247
Orphanet_325697	Genetic 46,XX disorder of sex development	genetic disorder	ENSG00000198049	AVPR1B	0.1387	ENSG00000101200	AVP	0.1247
Orphanet_90776	46,XX disorder of sex development induced by fetal androgens excess	genetic disorder	ENSG00000198049	AVPR1B	0.1387	ENSG00000101200	AVP	0.1247
Orphanet_404568	Dysostosis of genetic origin	genetic disorder	ENSG00000198049	AVPR1B	0.1387	ENSG00000101200	AVP	0.014
Orphanet_101435	Rare genetic eye disease	genetic disorder	ENSG00000198049	AVPR1B	0.11986	ENSG00000101200	AVP	0.238345
Orphanet_183616	Genetic neuro-ophthalmological disease	genetic disorder	ENSG00000198049	AVPR1B	0.11986	ENSG00000101200	AVP	0.0156
Orphanet_98056	Rare genetic renal disease	genetic disorder	ENSG00000198049	AVPR1B	0.11296	ENSG00000101200	AVP	0.27551
Orphanet_235936	Familial hyperaldosteronism	genetic disorder	ENSG00000198049	AVPR1B	0.11296	ENSG00000101200	AVP	0.175535
Orphanet_371861	Genetic hyperaldosteronism	genetic disorder	ENSG00000198049	AVPR1B	0.11296	ENSG00000101200	AVP	0.175535
Orphanet_156629	Genetic hypertension	genetic disorder	ENSG00000198049	AVPR1B	0.11296	ENSG00000101200	AVP	0.04165
Orphanet_364526	Primary bone dysplasia	genetic disorder	ENSG00000198049	AVPR1B	0.10648	ENSG00000101200	AVP	0.170041
Orphanet_158300	Rare genetic hematologic disease	genetic disorder	ENSG00000198049	AVPR1B	0.1	ENSG00000101200	AVP	0.041075
Orphanet_183497	Genetic neuromuscular disease	genetic disorder	ENSG00000198049	AVPR1B	0.0156	ENSG00000101200	AVP	0.184385
Orphanet_206634	Genetic skeletal muscle disease	genetic disorder	ENSG00000198049	AVPR1B	0.0156	ENSG00000101200	AVP	0.180423
EFO_0005140	autoimmune disease	immune system disease	ENSG00000198049	AVPR1B	0.024	ENSG00000101200	AVP	0.201661
EFO_0005140	autoimmune disease	immune system disease	ENSG00000198049	AVPR1B	0.024	ENSG00000101405	OXT	0.0375316
EFO_0001073	obesity	metabolic disease	ENSG00000198049	AVPR1B	0.0472	ENSG00000101405	OXT	0.215722
EFO_0001073	obesity	metabolic disease	ENSG00000198049	AVPR1B	0.0472	ENSG00000101200	AVP	0.0712018
EFO_0000311	cancer	neoplasm	ENSG00000198049	AVPR1B	0.222332	ENSG00000101200	AVP	0.0747087
EFO_0000311	cancer	neoplasm	ENSG00000198049	AVPR1B	0.222332	ENSG00000101405	OXT	0.0435736
EFO_0000313	carcinoma	neoplasm	ENSG00000198049	AVPR1B	0.212875	ENSG00000101200	AVP	0.0675562
EFO_0006858	epithelial neoplasm	neoplasm	ENSG00000198049	AVPR1B	0.212875	ENSG00000101200	AVP	0.0675562
EFO_0000313	carcinoma	neoplasm	ENSG00000198049	AVPR1B	0.212875	ENSG00000101405	OXT	0.0332611
EFO_0006858	epithelial neoplasm	neoplasm	ENSG00000198049	AVPR1B	0.212875	ENSG00000101405	OXT	0.0332611
EFO_0003863	urogenital neoplasm	neoplasm	ENSG00000198049	AVPR1B	0.2	ENSG00000101405	OXT	0.0924722
EFO_0003863	urogenital neoplasm	neoplasm	ENSG00000198049	AVPR1B	0.2	ENSG00000101200	AVP	0.0301667
EFO_0000305	breast carcinoma	neoplasm	ENSG00000198049	AVPR1B	0.2	ENSG00000101200	AVP	0.0283
EFO_0000305	breast carcinoma	neoplasm	ENSG00000198049	AVPR1B	0.2	ENSG00000101405	OXT	0.0168
EFO_0001071	lung carcinoma	neoplasm	ENSG00000198049	AVPR1B	0.0476	ENSG00000101200	AVP	0.0668654
EFO_0003853	respiratory system neoplasm	neoplasm	ENSG00000198049	AVPR1B	0.0476	ENSG00000101200	AVP	0.0668654
EFO_0002422	benign neoplasm	neoplasm	ENSG00000198049	AVPR1B	0.0385	ENSG00000101200	AVP	0.0306579
EFO_0000232	adenoma	neoplasm	ENSG00000198049	AVPR1B	0.0385	ENSG00000101200	AVP	0.0302254
EFO_0003769	endocrine neoplasm	neoplasm	ENSG00000198049	AVPR1B	0.0348	ENSG00000101200	AVP	0.0323144
EFO_0003833	brain neoplasm	neoplasm	ENSG00000198049	AVPR1B	0.0348	ENSG00000101200	AVP	0.0288222
[truncated: 31,561 more rows]

## Sheet: Supplemental Table 2
Ontology ID	Disease term	Therapeutic area	Ensembl ID	Gene symbol	Type	overall score
EFO_0000616	neoplasm	neoplasm	ENSG00000144476	ACKR3	GPCR	1
EFO_0000508	genetic disorder	genetic disorder	ENSG00000205336	ADGRG1	GPCR	1
EFO_0000508	genetic disorder	genetic disorder	ENSG00000112414	ADGRG6	GPCR	1
EFO_0003966	eye disease	eye disease	ENSG00000164199	ADGRV1	GPCR	1
EFO_0000508	genetic disorder	genetic disorder	ENSG00000164199	ADGRV1	GPCR	1
EFO_0000618	nervous system disease	nervous system disease	ENSG00000164199	ADGRV1	GPCR	1
EFO_0003914	atherosclerosis	cardiovascular disease	ENSG00000163485	ADORA1	GPCR	1
EFO_0000319	cardiovascular disease	cardiovascular disease	ENSG00000163485	ADORA1	GPCR	1
EFO_0000378	coronary artery disease	cardiovascular disease	ENSG00000163485	ADORA1	GPCR	1
EFO_0001645	coronary heart disease	cardiovascular disease	ENSG00000163485	ADORA1	GPCR	1
EFO_0003777	heart disease	cardiovascular disease	ENSG00000163485	ADORA1	GPCR	1
EFO_0000537	hypertension	cardiovascular disease	ENSG00000163485	ADORA1	GPCR	1
EFO_0004264	vascular disease	cardiovascular disease	ENSG00000163485	ADORA1	GPCR	1
EFO_0003086	kidney disease	kidney disease	ENSG00000163485	ADORA1	GPCR	1
EFO_0000618	nervous system disease	nervous system disease	ENSG00000163485	ADORA1	GPCR	1
EFO_0000684	respiratory system disease	respiratory system disease	ENSG00000163485	ADORA1	GPCR	1
EFO_0003914	atherosclerosis	cardiovascular disease	ENSG00000128271	ADORA2A	GPCR	1
EFO_0000319	cardiovascular disease	cardiovascular disease	ENSG00000128271	ADORA2A	GPCR	1
EFO_0000378	coronary artery disease	cardiovascular disease	ENSG00000128271	ADORA2A	GPCR	1
EFO_0001645	coronary heart disease	cardiovascular disease	ENSG00000128271	ADORA2A	GPCR	1
EFO_0003777	heart disease	cardiovascular disease	ENSG00000128271	ADORA2A	GPCR	1
EFO_0000537	hypertension	cardiovascular disease	ENSG00000128271	ADORA2A	GPCR	1
EFO_0004264	vascular disease	cardiovascular disease	ENSG00000128271	ADORA2A	GPCR	1
EFO_0000405	digestive system disease	digestive system disease	ENSG00000128271	ADORA2A	GPCR	1
EFO_0000555	irritable bowel syndrome	digestive system disease	ENSG00000128271	ADORA2A	GPCR	1
EFO_0000540	immune system disease	immune system disease	ENSG00000128271	ADORA2A	GPCR	1
EFO_0005741	infectious disease	infectious disease	ENSG00000128271	ADORA2A	GPCR	1
EFO_0003086	kidney disease	kidney disease	ENSG00000128271	ADORA2A	GPCR	1
EFO_0000589	metabolic disease	metabolic disease	ENSG00000128271	ADORA2A	GPCR	1
EFO_0000618	nervous system disease	nervous system disease	ENSG00000128271	ADORA2A	GPCR	1
EFO_0000684	respiratory system disease	respiratory system disease	ENSG00000128271	ADORA2A	GPCR	1
EFO_0003914	atherosclerosis	cardiovascular disease	ENSG00000170425	ADORA2B	GPCR	1
EFO_0000319	cardiovascular disease	cardiovascular disease	ENSG00000170425	ADORA2B	GPCR	1
EFO_0000378	coronary artery disease	cardiovascular disease	ENSG00000170425	ADORA2B	GPCR	1
EFO_0001645	coronary heart disease	cardiovascular disease	ENSG00000170425	ADORA2B	GPCR	1
EFO_0003777	heart disease	cardiovascular disease	ENSG00000170425	ADORA2B	GPCR	1
EFO_0000537	hypertension	cardiovascular disease	ENSG00000170425	ADORA2B	GPCR	1
EFO_0004264	vascular disease	cardiovascular disease	ENSG00000170425	ADORA2B	GPCR	1
EFO_0000405	digestive system disease	digestive system disease	ENSG00000170425	ADORA2B	GPCR	1
EFO_0000555	irritable bowel syndrome	digestive system disease	ENSG00000170425	ADORA2B	GPCR	1
EFO_0001379	endocrine system disease	endocrine system disease	ENSG00000170425	ADORA2B	GPCR	1
EFO_0005741	infectious disease	infectious disease	ENSG00000170425	ADORA2B	GPCR	1
EFO_0003086	kidney disease	kidney disease	ENSG00000170425	ADORA2B	GPCR	1
EFO_0000589	metabolic disease	metabolic disease	ENSG00000170425	ADORA2B	GPCR	1
EFO_0000618	nervous system disease	nervous system disease	ENSG00000170425	ADORA2B	GPCR	1
EFO_0000684	respiratory system disease	respiratory system disease	ENSG00000170425	ADORA2B	GPCR	1
EFO_0003914	atherosclerosis	cardiovascular disease	ENSG00000282608	ADORA3	GPCR	1
EFO_0000319	cardiovascular disease	cardiovascular disease	ENSG00000282608	ADORA3	GPCR	1
EFO_0000378	coronary artery disease	cardiovascular disease	ENSG00000282608	ADORA3	GPCR	1
EFO_0001645	coronary heart disease	cardiovascular disease	ENSG00000282608	ADORA3	GPCR	1
EFO_0003777	heart disease	cardiovascular disease	ENSG00000282608	ADORA3	GPCR	1
EFO_0000537	hypertension	cardiovascular disease	ENSG00000282608	ADORA3	GPCR	1
EFO_0004264	vascular disease	cardiovascular disease	ENSG00000282608	ADORA3	GPCR	1
EFO_0003086	kidney disease	kidney disease	ENSG00000282608	ADORA3	GPCR	1
EFO_0000618	nervous system disease	nervous system disease	ENSG00000282608	ADORA3	GPCR	1
EFO_0000684	respiratory system disease	respiratory system disease	ENSG00000282608	ADORA3	GPCR	1
EFO_1000018	bladder disease	bladder disease	ENSG00000120907	ADRA1A	GPCR	1
EFO_0000275	atrial fibrillation	cardiovascular disease	ENSG00000120907	ADRA1A	GPCR	1
EFO_0004269	cardiac arrhythmia	cardiovascular disease	ENSG00000120907	ADRA1A	GPCR	1
EFO_0000318	cardiomyopathy	cardiovascular disease	ENSG00000120907	ADRA1A	GPCR	1
EFO_0000319	cardiovascular disease	cardiovascular disease	ENSG00000120907	ADRA1A	GPCR	1
EFO_0000407	dilated cardiomyopathy	cardiovascular disease	ENSG00000120907	ADRA1A	GPCR	1
Orphanet_262	Duchenne and Becker muscular dystrophy	cardiovascular disease	ENSG00000120907	ADRA1A	GPCR	1
Orphanet_98896	Duchenne muscular dystrophy	cardiovascular disease	ENSG00000120907	ADRA1A	GPCR	1
Orphanet_217607	Familial dilated cardiomyopathy	cardiovascular disease	ENSG00000120907	ADRA1A	GPCR	1
EFO_0003777	heart disease	cardiovascular disease	ENSG00000120907	ADRA1A	GPCR	1
EFO_0003144	heart failure	cardiovascular disease	ENSG00000120907	ADRA1A	GPCR	1
EFO_0000537	hypertension	cardiovascular disease	ENSG00000120907	ADRA1A	GPCR	1
EFO_0005251	hypotension	cardiovascular disease	ENSG00000120907	ADRA1A	GPCR	1
EFO_0000612	myocardial infarction	cardiovascular disease	ENSG00000120907	ADRA1A	GPCR	1
Orphanet_217610	Neuromuscular disease with dilated cardiomyopathy	cardiovascular disease	ENSG00000120907	ADRA1A	GPCR	1
EFO_0005252	orthostatic hypotension	cardiovascular disease	ENSG00000120907	ADRA1A	GPCR	1
EFO_0000666	portal hypertension	cardiovascular disease	ENSG00000120907	ADRA1A	GPCR	1
EFO_0000668	preeclampsia	cardiovascular disease	ENSG00000120907	ADRA1A	GPCR	1
Orphanet_98054	Rare genetic cardiac disease	cardiovascular disease	ENSG00000120907	ADRA1A	GPCR	1
EFO_0001422	cirrhosis of liver	digestive system disease	ENSG00000120907	ADRA1A	GPCR	1
EFO_0000405	digestive system disease	digestive system disease	ENSG00000120907	ADRA1A	GPCR	1
EFO_0001421	liver disease	digestive system disease	ENSG00000120907	ADRA1A	GPCR	1
EFO_0001379	endocrine system disease	endocrine system disease	ENSG00000120907	ADRA1A	GPCR	1
EFO_0003966	eye disease	eye disease	ENSG00000120907	ADRA1A	GPCR	1
EFO_0000508	genetic disorder	genetic disorder	ENSG00000120907	ADRA1A	GPCR	1
EFO_0000524	head disease	head disease	ENSG00000120907	ADRA1A	GPCR	1
EFO_0000540	immune system disease	immune system disease	ENSG00000120907	ADRA1A	GPCR	1
EFO_0005741	infectious disease	infectious disease	ENSG00000120907	ADRA1A	GPCR	1
EFO_0003086	kidney disease	kidney disease	ENSG00000120907	ADRA1A	GPCR	1
EFO_0000589	metabolic disease	metabolic disease	ENSG00000120907	ADRA1A	GPCR	1
EFO_0000536	hyperplasia	neoplasm	ENSG00000120907	ADRA1A	GPCR	1
EFO_0000616	neoplasm	neoplasm	ENSG00000120907	ADRA1A	GPCR	1
EFO_0000618	nervous system disease	nervous system disease	ENSG00000120907	ADRA1A	GPCR	1
EFO_0000512	reproductive system disease	reproductive system disease	ENSG00000120907	ADRA1A	GPCR	1
EFO_0000684	respiratory system disease	respiratory system disease	ENSG00000120907	ADRA1A	GPCR	1
EFO_0002461	skeletal system disease	skeletal system disease	ENSG00000120907	ADRA1A	GPCR	1
EFO_1000018	bladder disease	bladder disease	ENSG00000170214	ADRA1B	GPCR	1
EFO_0000275	atrial fibrillation	cardiovascular disease	ENSG00000170214	ADRA1B	GPCR	1
EFO_0004269	cardiac arrhythmia	cardiovascular disease	ENSG00000170214	ADRA1B	GPCR	1
EFO_0000318	cardiomyopathy	cardiovascular disease	ENSG00000170214	ADRA1B	GPCR	1
EFO_0000319	cardiovascular disease	cardiovascular disease	ENSG00000170214	ADRA1B	GPCR	1
EFO_0000407	dilated cardiomyopathy	cardiovascular disease	ENSG00000170214	ADRA1B	GPCR	1
Orphanet_262	Duchenne and Becker muscular dystrophy	cardiovascular disease	ENSG00000170214	ADRA1B	GPCR	1
Orphanet_98896	Duchenne muscular dystrophy	cardiovascular disease	ENSG00000170214	ADRA1B	GPCR	1
Orphanet_217607	Familial dilated cardiomyopathy	cardiovascular disease	ENSG00000170214	ADRA1B	GPCR	1
EFO_0003777	heart disease	cardiovascular disease	ENSG00000170214	ADRA1B	GPCR	1
EFO_0003144	heart failure	cardiovascular disease	ENSG00000170214	ADRA1B	GPCR	1
EFO_0000537	hypertension	cardiovascular disease	ENSG00000170214	ADRA1B	GPCR	1
EFO_0005251	hypotension	cardiovascular disease	ENSG00000170214	ADRA1B	GPCR	1
EFO_0000612	myocardial infarction	cardiovascular disease	ENSG00000170214	ADRA1B	GPCR	1
Orphanet_217610	Neuromuscular disease with dilated cardiomyopathy	cardiovascular disease	ENSG00000170214	ADRA1B	GPCR	1
EFO_0005252	orthostatic hypotension	cardiovascular disease	ENSG00000170214	ADRA1B	GPCR	1
EFO_0000666	portal hypertension	cardiovascular disease	ENSG00000170214	ADRA1B	GPCR	1
EFO_0000668	preeclampsia	cardiovascular disease	ENSG00000170214	ADRA1B	GPCR	1
Orphanet_98054	Rare genetic cardiac disease	cardiovascular disease	ENSG00000170214	ADRA1B	GPCR	1
EFO_0001422	cirrhosis of liver	digestive system disease	ENSG00000170214	ADRA1B	GPCR	1
EFO_0000405	digestive system disease	digestive system disease	ENSG00000170214	ADRA1B	GPCR	1
EFO_0001421	liver disease	digestive system disease	ENSG00000170214	ADRA1B	GPCR	1
EFO_0001379	endocrine system disease	endocrine system disease	ENSG00000170214	ADRA1B	GPCR	1
EFO_0003966	eye disease	eye disease	ENSG00000170214	ADRA1B	GPCR	1
EFO_0000508	genetic disorder	genetic disorder	ENSG00000170214	ADRA1B	GPCR	1
EFO_0000524	head disease	head disease	ENSG00000170214	ADRA1B	GPCR	1
EFO_0000540	immune system disease	immune system disease	ENSG00000170214	ADRA1B	GPCR	1
EFO_0005741	infectious disease	infectious disease	ENSG00000170214	ADRA1B	GPCR	1
EFO_0003086	kidney disease	kidney disease	ENSG00000170214	ADRA1B	GPCR	1
EFO_0000589	metabolic disease	metabolic disease	ENSG00000170214	ADRA1B	GPCR	1
EFO_0000536	hyperplasia	neoplasm	ENSG00000170214	ADRA1B	GPCR	1
EFO_0000616	neoplasm	neoplasm	ENSG00000170214	ADRA1B	GPCR	1
EFO_0000618	nervous system disease	nervous system disease	ENSG00000170214	ADRA1B	GPCR	1
EFO_0000512	reproductive system disease	reproductive system disease	ENSG00000170214	ADRA1B	GPCR	1
EFO_0000684	respiratory system disease	respiratory system disease	ENSG00000170214	ADRA1B	GPCR	1
EFO_0002461	skeletal system disease	skeletal system disease	ENSG00000170214	ADRA1B	GPCR	1
EFO_1000018	bladder disease	bladder disease	ENSG00000171873	ADRA1D	GPCR	1
EFO_0000275	atrial fibrillation	cardiovascular disease	ENSG00000171873	ADRA1D	GPCR	1
EFO_0004269	cardiac arrhythmia	cardiovascular disease	ENSG00000171873	ADRA1D	GPCR	1
EFO_0000318	cardiomyopathy	cardiovascular disease	ENSG00000171873	ADRA1D	GPCR	1
EFO_0000319	cardiovascular disease	cardiovascular disease	ENSG00000171873	ADRA1D	GPCR	1
EFO_0000407	dilated cardiomyopathy	cardiovascular disease	ENSG00000171873	ADRA1D	GPCR	1
Orphanet_262	Duchenne and Becker muscular dystrophy	cardiovascular disease	ENSG00000171873	ADRA1D	GPCR	1
Orphanet_98896	Duchenne muscular dystrophy	cardiovascular disease	ENSG00000171873	ADRA1D	GPCR	1
Orphanet_217607	Familial dilated cardiomyopathy	cardiovascular disease	ENSG00000171873	ADRA1D	GPCR	1
EFO_0003777	heart disease	cardiovascular disease	ENSG00000171873	ADRA1D	GPCR	1
EFO_0003144	heart failure	cardiovascular disease	ENSG00000171873	ADRA1D	GPCR	1
EFO_0000537	hypertension	cardiovascular disease	ENSG00000171873	ADRA1D	GPCR	1
EFO_0005251	hypotension	cardiovascular disease	ENSG00000171873	ADRA1D	GPCR	1
EFO_0000612	myocardial infarction	cardiovascular disease	ENSG00000171873	ADRA1D	GPCR	1
Orphanet_217610	Neuromuscular disease with dilated cardiomyopathy	cardiovascular disease	ENSG00000171873	ADRA1D	GPCR	1
EFO_0005252	orthostatic hypotension	cardiovascular disease	ENSG00000171873	ADRA1D	GPCR	1
EFO_0000666	portal hypertension	cardiovascular disease	ENSG00000171873	ADRA1D	GPCR	1
EFO_0000668	preeclampsia	cardiovascular disease	ENSG00000171873	ADRA1D	GPCR	1
Orphanet_98054	Rare genetic cardiac disease	cardiovascular disease	ENSG00000171873	ADRA1D	GPCR	1
EFO_0001422	cirrhosis of liver	digestive system disease	ENSG00000171873	ADRA1D	GPCR	1
EFO_0000405	digestive system disease	digestive system disease	ENSG00000171873	ADRA1D	GPCR	1
EFO_0001421	liver disease	digestive system disease	ENSG00000171873	ADRA1D	GPCR	1
EFO_0001379	endocrine system disease	endocrine system disease	ENSG00000171873	ADRA1D	GPCR	1
EFO_0003966	eye disease	eye disease	ENSG00000171873	ADRA1D	GPCR	1
EFO_0000508	genetic disorder	genetic disorder	ENSG00000171873	ADRA1D	GPCR	1
EFO_0000524	head disease	head disease	ENSG00000171873	ADRA1D	GPCR	1
EFO_0000540	immune system disease	immune system disease	ENSG00000171873	ADRA1D	GPCR	1
EFO_0005741	infectious disease	infectious disease	ENSG00000171873	ADRA1D	GPCR	1
EFO_0003086	kidney disease	kidney disease	ENSG00000171873	ADRA1D	GPCR	1
EFO_0000589	metabolic disease	metabolic disease	ENSG00000171873	ADRA1D	GPCR	1
EFO_0000536	hyperplasia	neoplasm	ENSG00000171873	ADRA1D	GPCR	1
EFO_0000616	neoplasm	neoplasm	ENSG00000171873	ADRA1D	GPCR	1
EFO_0000618	nervous system disease	nervous system disease	ENSG00000171873	ADRA1D	GPCR	1
EFO_0000512	reproductive system disease	reproductive system disease	ENSG00000171873	ADRA1D	GPCR	1
EFO_0000684	respiratory system disease	respiratory system disease	ENSG00000171873	ADRA1D	GPCR	1
EFO_0002461	skeletal system disease	skeletal system disease	ENSG00000171873	ADRA1D	GPCR	1
EFO_1000018	bladder disease	bladder disease	ENSG00000150594	ADRA2A	GPCR	1
EFO_0000319	cardiovascular disease	cardiovascular disease	ENSG00000150594	ADRA2A	GPCR	1
EFO_0003777	heart disease	cardiovascular disease	ENSG00000150594	ADRA2A	GPCR	1
EFO_0003144	heart failure	cardiovascular disease	ENSG00000150594	ADRA2A	GPCR	1
EFO_0000537	hypertension	cardiovascular disease	ENSG00000150594	ADRA2A	GPCR	1
EFO_0005251	hypotension	cardiovascular disease	ENSG00000150594	ADRA2A	GPCR	1
EFO_0002687	ischemia reperfusion injury	cardiovascular disease	ENSG00000150594	ADRA2A	GPCR	1
EFO_1001069	ocular hypertension	cardiovascular disease	ENSG00000150594	ADRA2A	GPCR	1
EFO_0000668	preeclampsia	cardiovascular disease	ENSG00000150594	ADRA2A	GPCR	1
EFO_0004288	colonic neoplasm	digestive system disease	ENSG00000150594	ADRA2A	GPCR	1
EFO_0000365	colorectal adenocarcinoma	digestive system disease	ENSG00000150594	ADRA2A	GPCR	1
EFO_0000405	digestive system disease	digestive system disease	ENSG00000150594	ADRA2A	GPCR	1
EFO_0000178	gastric carcinoma	digestive system disease	ENSG00000150594	ADRA2A	GPCR	1
EFO_0000278	pancreatitis	digestive system disease	ENSG00000150594	ADRA2A	GPCR	1
EFO_0003897	stomach neoplasm	digestive system disease	ENSG00000150594	ADRA2A	GPCR	1
EFO_0001379	endocrine system disease	endocrine system disease	ENSG00000150594	ADRA2A	GPCR	1
EFO_0003966	eye disease	eye disease	ENSG00000150594	ADRA2A	GPCR	1
EFO_0000524	head disease	head disease	ENSG00000150594	ADRA2A	GPCR	1
EFO_0000540	immune system disease	immune system disease	ENSG00000150594	ADRA2A	GPCR	1
EFO_0005741	infectious disease	infectious disease	ENSG00000150594	ADRA2A	GPCR	1
EFO_0003086	kidney disease	kidney disease	ENSG00000150594	ADRA2A	GPCR	1
EFO_0000589	metabolic disease	metabolic disease	ENSG00000150594	ADRA2A	GPCR	1
EFO_0000616	neoplasm	neoplasm	ENSG00000150594	ADRA2A	GPCR	1
EFO_0000618	nervous system disease	nervous system disease	ENSG00000150594	ADRA2A	GPCR	1
EFO_0000684	respiratory system disease	respiratory system disease	ENSG00000150594	ADRA2A	GPCR	1
EFO_0000701	skin disease	skin disease	ENSG00000150594	ADRA2A	GPCR	1
EFO_1000018	bladder disease	bladder disease	ENSG00000274286	ADRA2B	GPCR	1
EFO_0000319	cardiovascular disease	cardiovascular disease	ENSG00000274286	ADRA2B	GPCR	1
EFO_0003777	heart disease	cardiovascular disease	ENSG00000274286	ADRA2B	GPCR	1
EFO_0003144	heart failure	cardiovascular disease	ENSG00000274286	ADRA2B	GPCR	1
EFO_0000537	hypertension	cardiovascular disease	ENSG00000274286	ADRA2B	GPCR	1
EFO_0005251	hypotension	cardiovascular disease	ENSG00000274286	ADRA2B	GPCR	1
EFO_0002687	ischemia reperfusion injury	cardiovascular disease	ENSG00000274286	ADRA2B	GPCR	1
EFO_1001069	ocular hypertension	cardiovascular disease	ENSG00000274286	ADRA2B	GPCR	1
EFO_0000668	preeclampsia	cardiovascular disease	ENSG00000274286	ADRA2B	GPCR	1
EFO_0004288	colonic neoplasm	digestive system disease	ENSG00000274286	ADRA2B	GPCR	1
EFO_0000365	colorectal adenocarcinoma	digestive system disease	ENSG00000274286	ADRA2B	GPCR	1
EFO_0000405	digestive system disease	digestive system disease	ENSG00000274286	ADRA2B	GPCR	1
EFO_0000178	gastric carcinoma	digestive system disease	ENSG00000274286	ADRA2B	GPCR	1
EFO_0000278	pancreatitis	digestive system disease	ENSG00000274286	ADRA2B	GPCR	1
EFO_0003897	stomach neoplasm	digestive system disease	ENSG00000274286	ADRA2B	GPCR	1
EFO_0001379	endocrine system disease	endocrine system disease	ENSG00000274286	ADRA2B	GPCR	1
EFO_0003966	eye disease	eye disease	ENSG00000274286	ADRA2B	GPCR	1
EFO_0000508	genetic disorder	genetic disorder	ENSG00000274286	ADRA2B	GPCR	1
EFO_0000524	head disease	head disease	ENSG00000274286	ADRA2B	GPCR	1
EFO_0000540	immune system disease	immune system disease	ENSG00000274286	ADRA2B	GPCR	1
EFO_0005741	infectious disease	infectious disease	ENSG00000274286	ADRA2B	GPCR	1
EFO_0003086	kidney disease	kidney disease	ENSG00000274286	ADRA2B	GPCR	1
EFO_0000589	metabolic disease	metabolic disease	ENSG00000274286	ADRA2B	GPCR	1
EFO_0000616	neoplasm	neoplasm	ENSG00000274286	ADRA2B	GPCR	1
EFO_0000618	nervous system disease	nervous system disease	ENSG00000274286	ADRA2B	GPCR	1
EFO_0000684	respiratory system disease	respiratory system disease	ENSG00000274286	ADRA2B	GPCR	1
EFO_0000701	skin disease	skin disease	ENSG00000274286	ADRA2B	GPCR	1
EFO_1000018	bladder disease	bladder disease	ENSG00000184160	ADRA2C	GPCR	1
EFO_0000319	cardiovascular disease	cardiovascular disease	ENSG00000184160	ADRA2C	GPCR	1
EFO_0003777	heart disease	cardiovascular disease	ENSG00000184160	ADRA2C	GPCR	1
EFO_0003144	heart failure	cardiovascular disease	ENSG00000184160	ADRA2C	GPCR	1
EFO_0000537	hypertension	cardiovascular disease	ENSG00000184160	ADRA2C	GPCR	1
EFO_0005251	hypotension	cardiovascular disease	ENSG00000184160	ADRA2C	GPCR	1
EFO_0002687	ischemia reperfusion injury	cardiovascular disease	ENSG00000184160	ADRA2C	GPCR	1
EFO_1001069	ocular hypertension	cardiovascular disease	ENSG00000184160	ADRA2C	GPCR	1
EFO_0000668	preeclampsia	cardiovascular disease	ENSG00000184160	ADRA2C	GPCR	1
EFO_0004288	colonic neoplasm	digestive system disease	ENSG00000184160	ADRA2C	GPCR	1
EFO_0000365	colorectal adenocarcinoma	digestive system disease	ENSG00000184160	ADRA2C	GPCR	1
EFO_0000405	digestive system disease	digestive system disease	ENSG00000184160	ADRA2C	GPCR	1
EFO_0000178	gastric carcinoma	digestive system disease	ENSG00000184160	ADRA2C	GPCR	1
EFO_0000278	pancreatitis	digestive system disease	ENSG00000184160	ADRA2C	GPCR	1
EFO_0003897	stomach neoplasm	digestive system disease	ENSG00000184160	ADRA2C	GPCR	1
EFO_0001379	endocrine system disease	endocrine system disease	ENSG00000184160	ADRA2C	GPCR	1
EFO_0003966	eye disease	eye disease	ENSG00000184160	ADRA2C	GPCR	1
EFO_0000524	head disease	head disease	ENSG00000184160	ADRA2C	GPCR	1
EFO_0000540	immune system disease	immune system disease	ENSG00000184160	ADRA2C	GPCR	1
EFO_0005741	infectious disease	infectious disease	ENSG00000184160	ADRA2C	GPCR	1
EFO_0003086	kidney disease	kidney disease	ENSG00000184160	ADRA2C	GPCR	1
EFO_0000589	metabolic disease	metabolic disease	ENSG00000184160	ADRA2C	GPCR	1
EFO_0000616	neoplasm	neoplasm	ENSG00000184160	ADRA2C	GPCR	1
EFO_0000618	nervous system disease	nervous system disease	ENSG00000184160	ADRA2C	GPCR	1
EFO_0000684	respiratory system disease	respiratory system disease	ENSG00000184160	ADRA2C	GPCR	1
EFO_0000701	skin disease	skin disease	ENSG00000184160	ADRA2C	GPCR	1
EFO_0005672	acute coronary syndrome	cardiovascular disease	ENSG00000043591	ADRB1	GPCR	1
EFO_0005775	aortic disease	cardiovascular disease	ENSG00000043591	ADRB1	GPCR	1
EFO_0000266	aortic stenosis	cardiovascular disease	ENSG00000043591	ADRB1	GPCR	1
EFO_0007148	aortic valve insufficiency	cardiovascular disease	ENSG00000043591	ADRB1	GPCR	1
EFO_0003914	atherosclerosis	cardiovascular disease	ENSG00000043591	ADRB1	GPCR	1
EFO_0000275	atrial fibrillation	cardiovascular disease	ENSG00000043591	ADRB1	GPCR	1
EFO_0004269	cardiac arrhythmia	cardiovascular disease	ENSG00000043591	ADRB1	GPCR	1
EFO_0000318	cardiomyopathy	cardiovascular disease	ENSG00000043591	ADRB1	GPCR	1
EFO_0000319	cardiovascular disease	cardiovascular disease	ENSG00000043591	ADRB1	GPCR	1
EFO_0000373	congestive heart failure	cardiovascular disease	ENSG00000043591	ADRB1	GPCR	1
EFO_0000378	coronary artery disease	cardiovascular disease	ENSG00000043591	ADRB1	GPCR	1
EFO_0001645	coronary heart disease	cardiovascular disease	ENSG00000043591	ADRB1	GPCR	1
EFO_0000407	dilated cardiomyopathy	cardiovascular disease	ENSG00000043591	ADRB1	GPCR	1
Orphanet_262	Duchenne and Becker muscular dystrophy	cardiovascular disease	ENSG00000043591	ADRB1	GPCR	1
Orphanet_98896	Duchenne muscular dystrophy	cardiovascular disease	ENSG00000043591	ADRB1	GPCR	1
Orphanet_217607	Familial dilated cardiomyopathy	cardiovascular disease	ENSG00000043591	ADRB1	GPCR	1
EFO_0003777	heart disease	cardiovascular disease	ENSG00000043591	ADRB1	GPCR	1
EFO_0003144	heart failure	cardiovascular disease	ENSG00000043591	ADRB1	GPCR	1
EFO_0000537	hypertension	cardiovascular disease	ENSG00000043591	ADRB1	GPCR	1
EFO_0005251	hypotension	cardiovascular disease	ENSG00000043591	ADRB1	GPCR	1
Orphanet_558	Marfan syndrome	cardiovascular disease	ENSG00000043591	ADRB1	GPCR	1
EFO_0007372	mitral valve stenosis	cardiovascular disease	ENSG00000043591	ADRB1	GPCR	1
EFO_0000612	myocardial infarction	cardiovascular disease	ENSG00000043591	ADRB1	GPCR	1
Orphanet_217610	Neuromuscular disease with dilated cardiomyopathy	cardiovascular disease	ENSG00000043591	ADRB1	GPCR	1
EFO_1001069	ocular hypertension	cardiovascular disease	ENSG00000043591	ADRB1	GPCR	1
EFO_0005252	orthostatic hypotension	cardiovascular disease	ENSG00000043591	ADRB1	GPCR	1
EFO_0000666	portal hypertension	cardiovascular disease	ENSG00000043591	ADRB1	GPCR	1
EFO_0000668	preeclampsia	cardiovascular disease	ENSG00000043591	ADRB1	GPCR	1
Orphanet_285014	Rare disease with thoracic aortic aneurysm and aortic dissection	cardiovascular disease	ENSG00000043591	ADRB1	GPCR	1
Orphanet_98054	Rare genetic cardiac disease	cardiovascular disease	ENSG00000043591	ADRB1	GPCR	1
Orphanet_233655	Rare genetic vascular disease	cardiovascular disease	ENSG00000043591	ADRB1	GPCR	1
EFO_0004264	vascular disease	cardiovascular disease	ENSG00000043591	ADRB1	GPCR	1
EFO_0001422	cirrhosis of liver	digestive system disease	ENSG00000043591	ADRB1	GPCR	1
EFO_0000405	digestive system disease	digestive system disease	ENSG00000043591	ADRB1	GPCR	1
EFO_0001421	liver disease	digestive system disease	ENSG00000043591	ADRB1	GPCR	1
EFO_0001379	endocrine system disease	endocrine system disease	ENSG00000043591	ADRB1	GPCR	1
EFO_0003966	eye disease	eye disease	ENSG00000043591	ADRB1	GPCR	1
EFO_0000508	genetic disorder	genetic disorder	ENSG00000043591	ADRB1	GPCR	1
EFO_0000524	head disease	head disease	ENSG00000043591	ADRB1	GPCR	1
EFO_0005741	infectious disease	infectious disease	ENSG00000043591	ADRB1	GPCR	1
EFO_0000589	metabolic disease	metabolic disease	ENSG00000043591	ADRB1	GPCR	1
EFO_0000616	neoplasm	neoplasm	ENSG00000043591	ADRB1	GPCR	1
EFO_0000618	nervous system disease	nervous system disease	ENSG00000043591	ADRB1	GPCR	1
EFO_0000512	reproductive system disease	reproductive system disease	ENSG00000043591	ADRB1	GPCR	1
EFO_0000684	respiratory system disease	respiratory system disease	ENSG00000043591	ADRB1	GPCR	1
EFO_0002461	skeletal system disease	skeletal system disease	ENSG00000043591	ADRB1	GPCR	1
EFO_0003914	atherosclerosis	cardiovascular disease	ENSG00000169252	ADRB2	GPCR	1
EFO_0000275	atrial fibrillation	cardiovascular disease	ENSG00000169252	ADRB2	GPCR	1
EFO_0004269	cardiac arrhythmia	cardiovascular disease	ENSG00000169252	ADRB2	GPCR	1
EFO_0000318	cardiomyopathy	cardiovascular disease	ENSG00000169252	ADRB2	GPCR	1
EFO_0000319	cardiovascular disease	cardiovascular disease	ENSG00000169252	ADRB2	GPCR	1
EFO_0000378	coronary artery disease	cardiovascular disease	ENSG00000169252	ADRB2	GPCR	1
EFO_0001645	coronary heart disease	cardiovascular disease	ENSG00000169252	ADRB2	GPCR	1
EFO_0000407	dilated cardiomyopathy	cardiovascular disease	ENSG00000169252	ADRB2	GPCR	1
Orphanet_262	Duchenne and Becker muscular dystrophy	cardiovascular disease	ENSG00000169252	ADRB2	GPCR	1
Orphanet_98896	Duchenne muscular dystrophy	cardiovascular disease	ENSG00000169252	ADRB2	GPCR	1
Orphanet_217607	Familial dilated cardiomyopathy	cardiovascular disease	ENSG00000169252	ADRB2	GPCR	1
Orphanet_217635	Familial restrictive cardiomyopathy	cardiovascular disease	ENSG00000169252	ADRB2	GPCR	1
Orphanet_365	Glycogen storage disease due to acid maltase deficiency	cardiovascular disease	ENSG00000169252	ADRB2	GPCR	1
Orphanet_217572	Glycogen storage disease with hypertrophic cardiomyopathy	cardiovascular disease	ENSG00000169252	ADRB2	GPCR	1
EFO_0003777	heart disease	cardiovascular disease	ENSG00000169252	ADRB2	GPCR	1
EFO_0003144	heart failure	cardiovascular disease	ENSG00000169252	ADRB2	GPCR	1
EFO_0000537	hypertension	cardiovascular disease	ENSG00000169252	ADRB2	GPCR	1
EFO_0005251	hypotension	cardiovascular disease	ENSG00000169252	ADRB2	GPCR	1
Orphanet_217581	Lysosomal disease with hypertrophic cardiomyopathy	cardiovascular disease	ENSG00000169252	ADRB2	GPCR	1
Orphanet_217638	Lysosomal disease with restrictive cardiomyopathy	cardiovascular disease	ENSG00000169252	ADRB2	GPCR	1
EFO_0007372	mitral valve stenosis	cardiovascular disease	ENSG00000169252	ADRB2	GPCR	1
EFO_0000612	myocardial infarction	cardiovascular disease	ENSG00000169252	ADRB2	GPCR	1
Orphanet_217610	Neuromuscular disease with dilated cardiomyopathy	cardiovascular disease	ENSG00000169252	ADRB2	GPCR	1
EFO_1001069	ocular hypertension	cardiovascular disease	ENSG00000169252	ADRB2	GPCR	1
EFO_0005252	orthostatic hypotension	cardiovascular disease	ENSG00000169252	ADRB2	GPCR	1
EFO_0000666	portal hypertension	cardiovascular disease	ENSG00000169252	ADRB2	GPCR	1
EFO_0000668	preeclampsia	cardiovascular disease	ENSG00000169252	ADRB2	GPCR	1
Orphanet_99739	Rare familial disorder with hypertrophic cardiomyopathy	cardiovascular disease	ENSG00000169252	ADRB2	GPCR	1
Orphanet_98054	Rare genetic cardiac disease	cardiovascular disease	ENSG00000169252	ADRB2	GPCR	1
EFO_0004264	vascular disease	cardiovascular disease	ENSG00000169252	ADRB2	GPCR	1
EFO_0001422	cirrhosis of liver	digestive system disease	ENSG00000169252	ADRB2	GPCR	1
EFO_0000405	digestive system disease	digestive system disease	ENSG00000169252	ADRB2	GPCR	1
EFO_0001421	liver disease	digestive system disease	ENSG00000169252	ADRB2	GPCR	1
EFO_0001379	endocrine system disease	endocrine system disease	ENSG00000169252	ADRB2	GPCR	1
EFO_0003966	eye disease	eye disease	ENSG00000169252	ADRB2	GPCR	1
EFO_0000508	genetic disorder	genetic disorder	ENSG00000169252	ADRB2	GPCR	1
EFO_0000524	head disease	head disease	ENSG00000169252	ADRB2	GPCR	1
EFO_0000540	immune system disease	immune system disease	ENSG00000169252	ADRB2	GPCR	1
EFO_0005741	infectious disease	infectious disease	ENSG00000169252	ADRB2	GPCR	1
EFO_0000589	metabolic disease	metabolic disease	ENSG00000169252	ADRB2	GPCR	1
EFO_0000616	neoplasm	neoplasm	ENSG00000169252	ADRB2	GPCR	1
EFO_0000618	nervous system disease	nervous system disease	ENSG00000169252	ADRB2	GPCR	1
EFO_0000512	reproductive system disease	reproductive system disease	ENSG00000169252	ADRB2	GPCR	1
EFO_0000684	respiratory system disease	respiratory system disease	ENSG00000169252	ADRB2	GPCR	1
EFO_0002461	skeletal system disease	skeletal system disease	ENSG00000169252	ADRB2	GPCR	1
EFO_1000018	bladder disease	bladder disease	ENSG00000188778	ADRB3	GPCR	1
EFO_0000275	atrial fibrillation	cardiovascular disease	ENSG00000188778	ADRB3	GPCR	1
EFO_0004269	cardiac arrhythmia	cardiovascular disease	ENSG00000188778	ADRB3	GPCR	1
EFO_0000318	cardiomyopathy	cardiovascular disease	ENSG00000188778	ADRB3	GPCR	1
EFO_0000319	cardiovascular disease	cardiovascular disease	ENSG00000188778	ADRB3	GPCR	1
EFO_0000407	dilated cardiomyopathy	cardiovascular disease	ENSG00000188778	ADRB3	GPCR	1
Orphanet_262	Duchenne and Becker muscular dystrophy	cardiovascular disease	ENSG00000188778	ADRB3	GPCR	1
Orphanet_98896	Duchenne muscular dystrophy	cardiovascular disease	ENSG00000188778	ADRB3	GPCR	1
Orphanet_217607	Familial dilated cardiomyopathy	cardiovascular disease	ENSG00000188778	ADRB3	GPCR	1
EFO_0003777	heart disease	cardiovascular disease	ENSG00000188778	ADRB3	GPCR	1
EFO_0003144	heart failure	cardiovascular disease	ENSG00000188778	ADRB3	GPCR	1
EFO_0000537	hypertension	cardiovascular disease	ENSG00000188778	ADRB3	GPCR	1
EFO_0005251	hypotension	cardiovascular disease	ENSG00000188778	ADRB3	GPCR	1
EFO_0000612	myocardial infarction	cardiovascular disease	ENSG00000188778	ADRB3	GPCR	1
Orphanet_217610	Neuromuscular disease with dilated cardiomyopathy	cardiovascular disease	ENSG00000188778	ADRB3	GPCR	1
EFO_0000666	portal hypertension	cardiovascular disease	ENSG00000188778	ADRB3	GPCR	1
EFO_0000668	preeclampsia	cardiovascular disease	ENSG00000188778	ADRB3	GPCR	1
Orphanet_98054	Rare genetic cardiac disease	cardiovascular disease	ENSG00000188778	ADRB3	GPCR	1
EFO_0001422	cirrhosis of liver	digestive system disease	ENSG00000188778	ADRB3	GPCR	1
EFO_0000405	digestive system disease	digestive system disease	ENSG00000188778	ADRB3	GPCR	1
EFO_0001421	liver disease	digestive system disease	ENSG00000188778	ADRB3	GPCR	1
EFO_0001379	endocrine system disease	endocrine system disease	ENSG00000188778	ADRB3	GPCR	1
EFO_0003966	eye disease	eye disease	ENSG00000188778	ADRB3	GPCR	1
EFO_0000508	genetic disorder	genetic disorder	ENSG00000188778	ADRB3	GPCR	1
EFO_0000524	head disease	head disease	ENSG00000188778	ADRB3	GPCR	1
EFO_0000540	immune system disease	immune system disease	ENSG00000188778	ADRB3	GPCR	1
EFO_0005741	infectious disease	infectious disease	ENSG00000188778	ADRB3	GPCR	1
EFO_0000589	metabolic disease	metabolic disease	ENSG00000188778	ADRB3	GPCR	1
EFO_0000616	neoplasm	neoplasm	ENSG00000188778	ADRB3	GPCR	1
EFO_0000618	nervous system disease	nervous system disease	ENSG00000188778	ADRB3	GPCR	1
EFO_0000684	respiratory system disease	respiratory system disease	ENSG00000188778	ADRB3	GPCR	1
EFO_0002461	skeletal system disease	skeletal system disease	ENSG00000188778	ADRB3	GPCR	1
EFO_0003966	eye disease	eye disease	ENSG00000188157	AGRN	endogenous peptide	1
EFO_0000508	genetic disorder	genetic disorder	ENSG00000188157	AGRN	endogenous peptide	1
EFO_0002461	skeletal system disease	skeletal system disease	ENSG00000188157	AGRN	endogenous peptide	1
EFO_0000319	cardiovascular disease	cardiovascular disease	ENSG00000135744	AGT	endogenous peptide	1
EFO_0000537	hypertension	cardiovascular disease	ENSG00000135744	AGT	endogenous peptide	1
EFO_0000508	genetic disorder	genetic disorder	ENSG00000135744	AGT	endogenous peptide	1
EFO_0004214	Abdominal Aortic Aneurysm	cardiovascular disease	ENSG00000144891	AGTR1	GPCR	1
EFO_0001666	aortic aneurysm	cardiovascular disease	ENSG00000144891	AGTR1	GPCR	1
EFO_0005775	aortic disease	cardiovascular disease	ENSG00000144891	AGTR1	GPCR	1
EFO_0000275	atrial fibrillation	cardiovascular disease	ENSG00000144891	AGTR1	GPCR	1
EFO_0004269	cardiac arrhythmia	cardiovascular disease	ENSG00000144891	AGTR1	GPCR	1
EFO_0000318	cardiomyopathy	cardiovascular disease	ENSG00000144891	AGTR1	GPCR	1
EFO_0000319	cardiovascular disease	cardiovascular disease	ENSG00000144891	AGTR1	GPCR	1
EFO_0000373	congestive heart failure	cardiovascular disease	ENSG00000144891	AGTR1	GPCR	1
EFO_0000378	coronary artery disease	cardiovascular disease	ENSG00000144891	AGTR1	GPCR	1
EFO_0001645	coronary heart disease	cardiovascular disease	ENSG00000144891	AGTR1	GPCR	1
EFO_0000407	dilated cardiomyopathy	cardiovascular disease	ENSG00000144891	AGTR1	GPCR	1
EFO_0003777	heart disease	cardiovascular disease	ENSG00000144891	AGTR1	GPCR	1
EFO_0003144	heart failure	cardiovascular disease	ENSG00000144891	AGTR1	GPCR	1
EFO_0000537	hypertension	cardiovascular disease	ENSG00000144891	AGTR1	GPCR	1
Orphanet_558	Marfan syndrome	cardiovascular disease	ENSG00000144891	AGTR1	GPCR	1
EFO_0000612	myocardial infarction	cardiovascular disease	ENSG00000144891	AGTR1	GPCR	1
Orphanet_285014	Rare disease with thoracic aortic aneurysm and aortic dissection	cardiovascular disease	ENSG00000144891	AGTR1	GPCR	1
Orphanet_233655	Rare genetic vascular disease	cardiovascular disease	ENSG00000144891	AGTR1	GPCR	1
EFO_0004264	vascular disease	cardiovascular disease	ENSG00000144891	AGTR1	GPCR	1
EFO_0000405	digestive system disease	digestive system disease	ENSG00000144891	AGTR1	GPCR	1
EFO_0001421	liver disease	digestive system disease	ENSG00000144891	AGTR1	GPCR	1
EFO_0003095	non-alcoholic fatty liver disease	digestive system disease	ENSG00000144891	AGTR1	GPCR	1
EFO_0001379	endocrine system disease	endocrine system disease	ENSG00000144891	AGTR1	GPCR	1
EFO_0003966	eye disease	eye disease	ENSG00000144891	AGTR1	GPCR	1
EFO_0000508	genetic disorder	genetic disorder	ENSG00000144891	AGTR1	GPCR	1
EFO_0005803	hematological system disease	hematological system disease	ENSG00000144891	AGTR1	GPCR	1
EFO_0003086	kidney disease	kidney disease	ENSG00000144891	AGTR1	GPCR	1
EFO_0000589	metabolic disease	metabolic disease	ENSG00000144891	AGTR1	GPCR	1
EFO_0000616	neoplasm	neoplasm	ENSG00000144891	AGTR1	GPCR	1
EFO_0000684	respiratory system disease	respiratory system disease	ENSG00000144891	AGTR1	GPCR	1
EFO_0001379	endocrine system disease	endocrine system disease	ENSG00000132855	ANGPTL3	endogenous peptide	1
EFO_0000508	genetic disorder	genetic disorder	ENSG00000132855	ANGPTL3	endogenous peptide	1
EFO_0000589	metabolic disease	metabolic disease	ENSG00000132855	ANGPTL3	endogenous peptide	1
Orphanet_85443	AL amyloidosis	cardiovascular disease	ENSG00000142192	APP	endogenous peptide	1
EFO_0000319	cardiovascular disease	cardiovascular disease	ENSG00000142192	APP	endogenous peptide	1
EFO_0003763	cerebrovascular disorder	cardiovascular disease	ENSG00000142192	APP	endogenous peptide	1
Orphanet_371439	Genetic cerebrovascular dementia	cardiovascular disease	ENSG00000142192	APP	endogenous peptide	1
EFO_0003777	heart disease	cardiovascular disease	ENSG00000142192	APP	endogenous peptide	1
Orphanet_85458	Hereditary cerebral hemorrhage with amyloidosis	cardiovascular disease	ENSG00000142192	APP	endogenous peptide	1
Orphanet_324723	Hereditary cerebral hemorrhage with amyloidosis, Arctic type	cardiovascular disease	ENSG00000142192	APP	endogenous peptide	1
Orphanet_100006	Hereditary cerebral hemorrhage with amyloidosis, Dutch type	cardiovascular disease	ENSG00000142192	APP	endogenous peptide	1
Orphanet_324718	Hereditary cerebral hemorrhage with amyloidosis, Flemish type	cardiovascular disease	ENSG00000142192	APP	endogenous peptide	1
Orphanet_324708	Hereditary cerebral hemorrhage with amyloidosis, Iowa type	cardiovascular disease	ENSG00000142192	APP	endogenous peptide	1
Orphanet_324713	Hereditary cerebral hemorrhage with amyloidosis, Italian type	cardiovascular disease	ENSG00000142192	APP	endogenous peptide	1
Orphanet_324703	Hereditary cerebral hemorrhage with amyloidosis, Piedmont type	cardiovascular disease	ENSG00000142192	APP	endogenous peptide	1
Orphanet_99739	Rare familial disorder with hypertrophic cardiomyopathy	cardiovascular disease	ENSG00000142192	APP	endogenous peptide	1
Orphanet_98054	Rare genetic cardiac disease	cardiovascular disease	ENSG00000142192	APP	endogenous peptide	1
EFO_0004264	vascular disease	cardiovascular disease	ENSG00000142192	APP	endogenous peptide	1
EFO_0000508	genetic disorder	genetic disorder	ENSG00000142192	APP	endogenous peptide	1
EFO_0000618	nervous system disease	nervous system disease	ENSG00000142192	APP	endogenous peptide	1
EFO_0005741	infectious disease	infectious disease	ENSG00000143761	ARF1	endogenous peptide	1
EFO_0001379	endocrine system disease	endocrine system disease	ENSG00000101200	AVP	endogenous peptide	1
EFO_0000508	genetic disorder	genetic disorder	ENSG00000101200	AVP	endogenous peptide	1
EFO_0005775	aortic disease	cardiovascular disease	ENSG00000166148	AVPR1A	GPCR	1
EFO_0000266	aortic stenosis	cardiovascular disease	ENSG00000166148	AVPR1A	GPCR	1
EFO_0000319	cardiovascular disease	cardiovascular disease	ENSG00000166148	AVPR1A	GPCR	1
EFO_0003777	heart disease	cardiovascular disease	ENSG00000166148	AVPR1A	GPCR	1
EFO_0003144	heart failure	cardiovascular disease	ENSG00000166148	AVPR1A	GPCR	1
EFO_0004264	vascular disease	cardiovascular disease	ENSG00000166148	AVPR1A	GPCR	1
EFO_0005775	aortic disease	cardiovascular disease	ENSG00000198049	AVPR1B	GPCR	1
EFO_0000266	aortic stenosis	cardiovascular disease	ENSG00000198049	AVPR1B	GPCR	1
EFO_0000319	cardiovascular disease	cardiovascular disease	ENSG00000198049	AVPR1B	GPCR	1
EFO_0004264	vascular disease	cardiovascular disease	ENSG00000198049	AVPR1B	GPCR	1
EFO_0005775	aortic disease	cardiovascular disease	ENSG00000126895	AVPR2	GPCR	1
EFO_0000266	aortic stenosis	cardiovascular disease	ENSG00000126895	AVPR2	GPCR	1
EFO_0000319	cardiovascular disease	cardiovascular disease	ENSG00000126895	AVPR2	GPCR	1
EFO_0000373	congestive heart failure	cardiovascular disease	ENSG00000126895	AVPR2	GPCR	1
EFO_0003777	heart disease	cardiovascular disease	ENSG00000126895	AVPR2	GPCR	1
EFO_0003144	heart failure	cardiovascular disease	ENSG00000126895	AVPR2	GPCR	1
EFO_0004264	vascular disease	cardiovascular disease	ENSG00000126895	AVPR2	GPCR	1
EFO_0000405	digestive system disease	digestive system disease	ENSG00000126895	AVPR2	GPCR	1
EFO_0001379	endocrine system disease	endocrine system disease	ENSG00000126895	AVPR2	GPCR	1
EFO_0000508	genetic disorder	genetic disorder	ENSG00000126895	AVPR2	GPCR	1
EFO_0003086	kidney disease	kidney disease	ENSG00000126895	AVPR2	GPCR	1
EFO_0000616	neoplasm	neoplasm	ENSG00000126895	AVPR2	GPCR	1
EFO_0000508	genetic disorder	genetic disorder	ENSG00000168398	BDKRB2	GPCR	1
EFO_0000508	genetic disorder	genetic disorder	ENSG00000176697	BDNF	endogenous peptide	1
EFO_0000618	nervous system disease	nervous system disease	ENSG00000176697	BDNF	endogenous peptide	1
EFO_0001379	endocrine system disease	endocrine system disease	ENSG00000130385	BMP15	endogenous peptide	1
EFO_0000508	genetic disorder	genetic disorder	ENSG00000130385	BMP15	endogenous peptide	1
EFO_0000512	reproductive system disease	reproductive system disease	ENSG00000130385	BMP15	endogenous peptide	1
EFO_0003966	eye disease	eye disease	ENSG00000125378	BMP4	endogenous peptide	1
EFO_0000508	genetic disorder	genetic disorder	ENSG00000125378	BMP4	endogenous peptide	1
EFO_0000616	neoplasm	neoplasm	ENSG00000174808	BTC	endogenous peptide	1
EFO_0003966	eye disease	eye disease	ENSG00000125730	C3	endogenous peptide	1
EFO_0000508	genetic disorder	genetic disorder	ENSG00000125730	C3	endogenous peptide	1
EFO_0005803	hematological system disease	hematological system disease	ENSG00000125730	C3	endogenous peptide	1
EFO_0000618	nervous system disease	nervous system disease	ENSG00000125730	C3	endogenous peptide	1
EFO_0000508	genetic disorder	genetic disorder	ENSG00000106804	C5	endogenous peptide	1
EFO_0005803	hematological system disease	hematological system disease	ENSG00000106804	C5	endogenous peptide	1
EFO_0000540	immune system disease	immune system disease	ENSG00000106804	C5	endogenous peptide	1
EFO_0000589	metabolic disease	metabolic disease	ENSG00000106804	C5	endogenous peptide	1
Orphanet_85443	AL amyloidosis	cardiovascular disease	ENSG00000110680	CALCA	endogenous peptide	1
EFO_0000319	cardiovascular disease	cardiovascular disease	ENSG00000110680	CALCA	endogenous peptide	1
EFO_0003777	heart disease	cardiovascular disease	ENSG00000110680	CALCA	endogenous peptide	1
Orphanet_99739	Rare familial disorder with hypertrophic cardiomyopathy	cardiovascular disease	ENSG00000110680	CALCA	endogenous peptide	1
Orphanet_98054	Rare genetic cardiac disease	cardiovascular disease	ENSG00000110680	CALCA	endogenous peptide	1
EFO_0000508	genetic disorder	genetic disorder	ENSG00000110680	CALCA	endogenous peptide	1
EFO_0000540	immune system disease	immune system disease	ENSG00000004948	CALCR	GPCR	1
EFO_0000589	metabolic disease	metabolic disease	ENSG00000004948	CALCR	GPCR	1
EFO_0002461	skeletal system disease	skeletal system disease	ENSG00000004948	CALCR	GPCR	1
EFO_0000618	nervous system disease	nervous system disease	ENSG00000064989	CALCRL	GPCR	1
EFO_0000319	cardiovascular disease	cardiovascular disease	ENSG00000198668	CALM1	endogenous peptide	1
Orphanet_3286	Catecholaminergic polymorphic ventricular tachycardia	cardiovascular disease	ENSG00000198668	CALM1	endogenous peptide	1
Orphanet_768	Familial long QT syndrome	cardiovascular disease	ENSG00000198668	CALM1	endogenous peptide	1
Orphanet_101934	Genetic cardiac rhythm disease	cardiovascular disease	ENSG00000198668	CALM1	endogenous peptide	1
EFO_0003777	heart disease	cardiovascular disease	ENSG00000198668	CALM1	endogenous peptide	1
Orphanet_98054	Rare genetic cardiac disease	cardiovascular disease	ENSG00000198668	CALM1	endogenous peptide	1
EFO_0000508	genetic disorder	genetic disorder	ENSG00000198668	CALM1	endogenous peptide	1
EFO_0001379	endocrine system disease	endocrine system disease	ENSG00000036828	CASR	GPCR	1
EFO_0001379	endocrine system disease	endocrine system disease	ENSG00000283187	CASR	GPCR	1
EFO_0003966	eye disease	eye disease	ENSG00000036828	CASR	GPCR	1
EFO_0000508	genetic disorder	genetic disorder	ENSG00000036828	CASR	GPCR	1
EFO_0000508	genetic disorder	genetic disorder	ENSG00000283187	CASR	GPCR	1
EFO_0003086	kidney disease	kidney disease	ENSG00000036828	CASR	GPCR	1
EFO_0000589	metabolic disease	metabolic disease	ENSG00000036828	CASR	GPCR	1
EFO_0000589	metabolic disease	metabolic disease	ENSG00000283187	CASR	GPCR	1
EFO_0000618	nervous system disease	nervous system disease	ENSG00000036828	CASR	GPCR	1
EFO_0002461	skeletal system disease	skeletal system disease	ENSG00000036828	CASR	GPCR	1
EFO_0002461	skeletal system disease	skeletal system disease	ENSG00000283187	CASR	GPCR	1
EFO_0000319	cardiovascular disease	cardiovascular disease	ENSG00000160791	CCR5	GPCR	1
EFO_1001461	endothelial dysfunction	cardiovascular disease	ENSG00000160791	CCR5	GPCR	1
EFO_0004264	vascular disease	cardiovascular disease	ENSG00000160791	CCR5	GPCR	1
EFO_0000540	immune system disease	immune system disease	ENSG00000160791	CCR5	GPCR	1
EFO_0005741	infectious disease	infectious disease	ENSG00000160791	CCR5	GPCR	1
EFO_0000589	metabolic disease	metabolic disease	ENSG00000160791	CCR5	GPCR	1
EFO_0000540	immune system disease	immune system disease	ENSG00000112486	CCR6	GPCR	1
EFO_0002461	skeletal system disease	skeletal system disease	ENSG00000112486	CCR6	GPCR	1
EFO_0000384	Crohn's disease	digestive system disease	ENSG00000173585	CCR9	GPCR	1
EFO_0000405	digestive system disease	digestive system disease	ENSG00000173585	CCR9	GPCR	1
EFO_0003767	inflammatory bowel disease	digestive system disease	ENSG00000173585	CCR9	GPCR	1
EFO_0000540	immune system disease	immune system disease	ENSG00000173585	CCR9	GPCR	1
EFO_0000508	genetic disorder	genetic disorder	ENSG00000102245	CD40LG	endogenous peptide	1
EFO_0000540	immune system disease	immune system disease	ENSG00000102245	CD40LG	endogenous peptide	1
EFO_0000508	genetic disorder	genetic disorder	ENSG00000223802	CERS1	endogenous peptide	1
EFO_0000405	digestive system disease	digestive system disease	ENSG00000168539	CHRM1	GPCR	1
EFO_0003966	eye disease	eye disease	ENSG00000168539	CHRM1	GPCR	1
EFO_0000540	immune system disease	immune system disease	ENSG00000168539	CHRM1	GPCR	1
EFO_0000618	nervous system disease	nervous system disease	ENSG00000168539	CHRM1	GPCR	1
EFO_1000018	bladder disease	bladder disease	ENSG00000181072	CHRM2	GPCR	1
EFO_0000405	digestive system disease	digestive system disease	ENSG00000181072	CHRM2	GPCR	1
EFO_0003966	eye disease	eye disease	ENSG00000181072	CHRM2	GPCR	1
EFO_0000540	immune system disease	immune system disease	ENSG00000181072	CHRM2	GPCR	1
EFO_0000616	neoplasm	neoplasm	ENSG00000181072	CHRM2	GPCR	1
EFO_0000618	nervous system disease	nervous system disease	ENSG00000181072	CHRM2	GPCR	1
EFO_0000512	reproductive system disease	reproductive system disease	ENSG00000181072	CHRM2	GPCR	1
EFO_1000018	bladder disease	bladder disease	ENSG00000133019	CHRM3	GPCR	1
EFO_0000405	digestive system disease	digestive system disease	ENSG00000133019	CHRM3	GPCR	1
EFO_0003966	eye disease	eye disease	ENSG00000133019	CHRM3	GPCR	1
EFO_0000508	genetic disorder	genetic disorder	ENSG00000133019	CHRM3	GPCR	1
EFO_0000540	immune system disease	immune system disease	ENSG00000133019	CHRM3	GPCR	1
EFO_0000616	neoplasm	neoplasm	ENSG00000133019	CHRM3	GPCR	1
EFO_0000618	nervous system disease	nervous system disease	ENSG00000133019	CHRM3	GPCR	1
EFO_0000512	reproductive system disease	reproductive system disease	ENSG00000133019	CHRM3	GPCR	1
EFO_0000684	respiratory system disease	respiratory system disease	ENSG00000133019	CHRM3	GPCR	1
EFO_0000508	genetic disorder	genetic disorder	ENSG00000175505	CLCF1	endogenous peptide	1
EFO_0000405	digestive system disease	digestive system disease	ENSG00000118432	CNR1	GPCR	1
EFO_0000589	metabolic disease	metabolic disease	ENSG00000118432	CNR1	GPCR	1
EFO_0000508	genetic disorder	genetic disorder	ENSG00000018236	CNTN1	endogenous peptide	1
EFO_0002461	skeletal system disease	skeletal system disease	ENSG00000018236	CNTN1	endogenous peptide	1
EFO_0000405	digestive system disease	digestive system disease	ENSG00000108821	COL1A1	endogenous peptide	1
EFO_0000508	genetic disorder	genetic disorder	ENSG00000108821	COL1A1	endogenous peptide	1
EFO_0000616	neoplasm	neoplasm	ENSG00000108821	COL1A1	endogenous peptide	1
EFO_0002461	skeletal system disease	skeletal system disease	ENSG00000108821	COL1A1	endogenous peptide	1
EFO_0000701	skin disease	skin disease	ENSG00000108821	COL1A1	endogenous peptide	1
EFO_0003966	eye disease	eye disease	ENSG00000139219	COL2A1	endogenous peptide	1
EFO_0000508	genetic disorder	genetic disorder	ENSG00000139219	COL2A1	endogenous peptide	1
EFO_0000524	head disease	head disease	ENSG00000139219	COL2A1	endogenous peptide	1
EFO_0000616	neoplasm	neoplasm	ENSG00000139219	COL2A1	endogenous peptide	1
EFO_0000618	nervous system disease	nervous system disease	ENSG00000139219	COL2A1	endogenous peptide	1
EFO_0002461	skeletal system disease	skeletal system disease	ENSG00000139219	COL2A1	endogenous peptide	1
EFO_0000319	cardiovascular disease	cardiovascular disease	ENSG00000168542	COL3A1	endogenous peptide	1
Orphanet_286	Ehlers-Danlos syndrome, vascular type	cardiovascular disease	ENSG00000168542	COL3A1	endogenous peptide	1
Orphanet_86	Familial abdominal aortic aneurysm	cardiovascular disease	ENSG00000168542	COL3A1	endogenous peptide	1
Orphanet_285014	Rare disease with thoracic aortic aneurysm and aortic dissection	cardiovascular disease	ENSG00000168542	COL3A1	endogenous peptide	1
Orphanet_233655	Rare genetic vascular disease	cardiovascular disease	ENSG00000168542	COL3A1	endogenous peptide	1
EFO_0004264	vascular disease	cardiovascular disease	ENSG00000168542	COL3A1	endogenous peptide	1
EFO_0000508	genetic disorder	genetic disorder	ENSG00000168542	COL3A1	endogenous peptide	1
EFO_0002461	skeletal system disease	skeletal system disease	ENSG00000168542	COL3A1	endogenous peptide	1
EFO_0000701	skin disease	skin disease	ENSG00000168542	COL3A1	endogenous peptide	1
EFO_0000319	cardiovascular disease	cardiovascular disease	ENSG00000187498	COL4A1	endogenous peptide	1
EFO_0003763	cerebrovascular disorder	cardiovascular disease	ENSG00000187498	COL4A1	endogenous peptide	1
EFO_0005669	intracerebral hemorrhage	cardiovascular disease	ENSG00000187498	COL4A1	endogenous peptide	1
EFO_0000551	intracranial hemorrhage NOS	cardiovascular disease	ENSG00000187498	COL4A1	endogenous peptide	1
EFO_0004264	vascular disease	cardiovascular disease	ENSG00000187498	COL4A1	endogenous peptide	1
EFO_0000508	genetic disorder	genetic disorder	ENSG00000187498	COL4A1	endogenous peptide	1
EFO_0002461	skeletal system disease	skeletal system disease	ENSG00000187498	COL4A1	endogenous peptide	1
EFO_0000684	respiratory system disease	respiratory system disease	ENSG00000122218	COPA	endogenous peptide	1
EFO_0000508	genetic disorder	genetic disorder	ENSG00000006016	CRLF1	endogenous peptide	1
EFO_0000405	digestive system disease	digestive system disease	ENSG00000168036	CTNNB1	endogenous peptide	1
EFO_0000508	genetic disorder	genetic disorder	ENSG00000168036	CTNNB1	endogenous peptide	1
EFO_0000616	neoplasm	neoplasm	ENSG00000168036	CTNNB1	endogenous peptide	1
EFO_0000512	reproductive system disease	reproductive system disease	ENSG00000168036	CTNNB1	endogenous peptide	1
EFO_0000701	skin disease	skin disease	ENSG00000168036	CTNNB1	endogenous peptide	1
EFO_0003966	eye disease	eye disease	ENSG00000168329	CX3CR1	GPCR	1
EFO_0000618	nervous system disease	nervous system disease	ENSG00000168329	CX3CR1	GPCR	1
EFO_0000508	genetic disorder	genetic disorder	ENSG00000121966	CXCR4	GPCR	1
EFO_0000540	immune system disease	immune system disease	ENSG00000121966	CXCR4	GPCR	1
EFO_0005741	infectious disease	infectious disease	ENSG00000121966	CXCR4	GPCR	1
EFO_0000589	metabolic disease	metabolic disease	ENSG00000121966	CXCR4	GPCR	1
EFO_0000616	neoplasm	neoplasm	ENSG00000121966	CXCR4	GPCR	1
EFO_0000524	head disease	head disease	ENSG00000173198	CYSLTR1	GPCR	1
EFO_0000540	immune system disease	immune system disease	ENSG00000173198	CYSLTR1	GPCR	1
EFO_0005741	infectious disease	infectious disease	ENSG00000173198	CYSLTR1	GPCR	1
EFO_0000684	respiratory system disease	respiratory system disease	ENSG00000173198	CYSLTR1	GPCR	1
EFO_0000701	skin disease	skin disease	ENSG00000173198	CYSLTR1	GPCR	1
EFO_0000508	genetic disorder	genetic disorder	ENSG00000128917	DLL4	endogenous peptide	1
EFO_0005803	hematological system disease	hematological system disease	ENSG00000128917	DLL4	endogenous peptide	1
EFO_0000616	neoplasm	neoplasm	ENSG00000128917	DLL4	endogenous peptide	1
EFO_0002461	skeletal system disease	skeletal system disease	ENSG00000128917	DLL4	endogenous peptide	1
EFO_0000701	skin disease	skin disease	ENSG00000128917	DLL4	endogenous peptide	1
EFO_0000319	cardiovascular disease	cardiovascular disease	ENSG00000184845	DRD1	GPCR	1
EFO_0000378	coronary artery disease	cardiovascular disease	ENSG00000184845	DRD1	GPCR	1
EFO_0001645	coronary heart disease	cardiovascular disease	ENSG00000184845	DRD1	GPCR	1
EFO_0003777	heart disease	cardiovascular disease	ENSG00000184845	DRD1	GPCR	1
EFO_0000618	nervous system disease	nervous system disease	ENSG00000184845	DRD1	GPCR	1
EFO_0000319	cardiovascular disease	cardiovascular disease	ENSG00000149295	DRD2	GPCR	1
EFO_0007319	hyperprolactinemia	cardiovascular disease	ENSG00000149295	DRD2	GPCR	1
EFO_0000405	digestive system disease	digestive system disease	ENSG00000149295	DRD2	GPCR	1
EFO_1001463	gastroenteritis	digestive system disease	ENSG00000149295	DRD2	GPCR	1
EFO_1000948	gastroparesis	digestive system disease	ENSG00000149295	DRD2	GPCR	1
EFO_0000508	genetic disorder	genetic disorder	ENSG00000149295	DRD2	GPCR	1
EFO_0000589	metabolic disease	metabolic disease	ENSG00000149295	DRD2	GPCR	1
EFO_0000618	nervous system disease	nervous system disease	ENSG00000149295	DRD2	GPCR	1
EFO_0000512	reproductive system disease	reproductive system disease	ENSG00000149295	DRD2	GPCR	1
EFO_0002461	skeletal system disease	skeletal system disease	ENSG00000149295	DRD2	GPCR	1
EFO_0000319	cardiovascular disease	cardiovascular disease	ENSG00000151577	DRD3	GPCR	1
EFO_0007319	hyperprolactinemia	cardiovascular disease	ENSG00000151577	DRD3	GPCR	1
EFO_0000405	digestive system disease	digestive system disease	ENSG00000151577	DRD3	GPCR	1
EFO_1000948	gastroparesis	digestive system disease	ENSG00000151577	DRD3	GPCR	1
EFO_0003966	eye disease	eye disease	ENSG00000151577	DRD3	GPCR	1
EFO_0000524	head disease	head disease	ENSG00000151577	DRD3	GPCR	1
EFO_0000589	metabolic disease	metabolic disease	ENSG00000151577	DRD3	GPCR	1
EFO_0000618	nervous system disease	nervous system disease	ENSG00000151577	DRD3	GPCR	1
EFO_0000512	reproductive system disease	reproductive system disease	ENSG00000151577	DRD3	GPCR	1
EFO_0000319	cardiovascular disease	cardiovascular disease	ENSG00000069696	DRD4	GPCR	1
EFO_0007319	hyperprolactinemia	cardiovascular disease	ENSG00000069696	DRD4	GPCR	1
EFO_0000405	digestive system disease	digestive system disease	ENSG00000069696	DRD4	GPCR	1
EFO_1000948	gastroparesis	digestive system disease	ENSG00000069696	DRD4	GPCR	1
EFO_0000589	metabolic disease	metabolic disease	ENSG00000069696	DRD4	GPCR	1
EFO_0000618	nervous system disease	nervous system disease	ENSG00000069696	DRD4	GPCR	1
EFO_0000512	reproductive system disease	reproductive system disease	ENSG00000069696	DRD4	GPCR	1
EFO_0000319	cardiovascular disease	cardiovascular disease	ENSG00000169676	DRD5	GPCR	1
EFO_0000618	nervous system disease	nervous system disease	ENSG00000169676	DRD5	GPCR	1
EFO_0003966	eye disease	eye disease	ENSG00000158813	EDA	endogenous peptide	1
EFO_0000508	genetic disorder	genetic disorder	ENSG00000158813	EDA	endogenous peptide	1
EFO_0000616	neoplasm	neoplasm	ENSG00000158813	EDA	endogenous peptide	1
EFO_0000701	skin disease	skin disease	ENSG00000158813	EDA	endogenous peptide	1
EFO_0000508	genetic disorder	genetic disorder	ENSG00000078401	EDN1	endogenous peptide	1
Orphanet_104009	Congenital intestinal motility disorder	digestive system disease	ENSG00000124205	EDN3	endogenous peptide	1
EFO_0000405	digestive system disease	digestive system disease	ENSG00000124205	EDN3	endogenous peptide	1
Orphanet_165655	Genetic intestinal disease	digestive system disease	ENSG00000124205	EDN3	endogenous peptide	1
Orphanet_388	Hirschsprung disease	digestive system disease	ENSG00000124205	EDN3	endogenous peptide	1
Orphanet_897	Waardenburg-Shah syndrome	digestive system disease	ENSG00000124205	EDN3	endogenous peptide	1
EFO_0003966	eye disease	eye disease	ENSG00000124205	EDN3	endogenous peptide	1
EFO_0000508	genetic disorder	genetic disorder	ENSG00000124205	EDN3	endogenous peptide	1
EFO_0000618	nervous system disease	nervous system disease	ENSG00000124205	EDN3	endogenous peptide	1
EFO_0000701	skin disease	skin disease	ENSG00000124205	EDN3	endogenous peptide	1
EFO_0000319	cardiovascular disease	cardiovascular disease	ENSG00000151617	EDNRA	GPCR	1
EFO_0003763	cerebrovascular disorder	cardiovascular disease	ENSG00000151617	EDNRA	GPCR	1
EFO_0003777	heart disease	cardiovascular disease	ENSG00000151617	EDNRA	GPCR	1
EFO_0000537	hypertension	cardiovascular disease	ENSG00000151617	EDNRA	GPCR	1
EFO_0001361	pulmonary hypertension	cardiovascular disease	ENSG00000151617	EDNRA	GPCR	1
EFO_0004264	vascular disease	cardiovascular disease	ENSG00000151617	EDNRA	GPCR	1
EFO_0000508	genetic disorder	genetic disorder	ENSG00000151617	EDNRA	GPCR	1
EFO_0000540	immune system disease	immune system disease	ENSG00000151617	EDNRA	GPCR	1
EFO_0000589	metabolic disease	metabolic disease	ENSG00000151617	EDNRA	GPCR	1
EFO_0000616	neoplasm	neoplasm	ENSG00000151617	EDNRA	GPCR	1
EFO_0000684	respiratory system disease	respiratory system disease	ENSG00000151617	EDNRA	GPCR	1
EFO_0000701	skin disease	skin disease	ENSG00000151617	EDNRA	GPCR	1
EFO_0000319	cardiovascular disease	cardiovascular disease	ENSG00000136160	EDNRB	GPCR	1
EFO_0000537	hypertension	cardiovascular disease	ENSG00000136160	EDNRB	GPCR	1
EFO_0001361	pulmonary hypertension	cardiovascular disease	ENSG00000136160	EDNRB	GPCR	1
EFO_0004264	vascular disease	cardiovascular disease	ENSG00000136160	EDNRB	GPCR	1
Orphanet_104009	Congenital intestinal motility disorder	digestive system disease	ENSG00000136160	EDNRB	GPCR	1
EFO_0000405	digestive system disease	digestive system disease	ENSG00000136160	EDNRB	GPCR	1
Orphanet_165655	Genetic intestinal disease	digestive system disease	ENSG00000136160	EDNRB	GPCR	1
Orphanet_388	Hirschsprung disease	digestive system disease	ENSG00000136160	EDNRB	GPCR	1
Orphanet_897	Waardenburg-Shah syndrome	digestive system disease	ENSG00000136160	EDNRB	GPCR	1
EFO_0003966	eye disease	eye disease	ENSG00000136160	EDNRB	GPCR	1
EFO_0000508	genetic disorder	genetic disorder	ENSG00000136160	EDNRB	GPCR	1
EFO_0000540	immune system disease	immune system disease	ENSG00000136160	EDNRB	GPCR	1
EFO_0000589	metabolic disease	metabolic disease	ENSG00000136160	EDNRB	GPCR	1
EFO_0000618	nervous system disease	nervous system disease	ENSG00000136160	EDNRB	GPCR	1
EFO_0000684	respiratory system disease	respiratory system disease	ENSG00000136160	EDNRB	GPCR	1
EFO_0000701	skin disease	skin disease	ENSG00000136160	EDNRB	GPCR	1
EFO_0000508	genetic disorder	genetic disorder	ENSG00000090776	EFNB1	endogenous peptide	1
EFO_0002461	skeletal system disease	skeletal system disease	ENSG00000090776	EFNB1	endogenous peptide	1
EFO_0000508	genetic disorder	genetic disorder	ENSG00000138798	EGF	endogenous peptide	1
EFO_0000589	metabolic disease	metabolic disease	ENSG00000138798	EGF	endogenous peptide	1
EFO_0000616	neoplasm	neoplasm	ENSG00000138798	EGF	endogenous peptide	1
EFO_0000616	neoplasm	neoplasm	ENSG00000124882	EREG	endogenous peptide	1
EFO_0000275	atrial fibrillation	cardiovascular disease	ENSG00000180210	F2	endogenous peptide	1
EFO_0004269	cardiac arrhythmia	cardiovascular disease	ENSG00000180210	F2	endogenous peptide	1
EFO_0000319	cardiovascular disease	cardiovascular disease	ENSG00000180210	F2	endogenous peptide	1
EFO_0003763	cerebrovascular disorder	cardiovascular disease	ENSG00000180210	F2	endogenous peptide	1
EFO_0000378	coronary artery disease	cardiovascular disease	ENSG00000180210	F2	endogenous peptide	1
EFO_0001645	coronary heart disease	cardiovascular disease	ENSG00000180210	F2	endogenous peptide	1
EFO_0003777	heart disease	cardiovascular disease	ENSG00000180210	F2	endogenous peptide	1
EFO_1000985	intermediate coronary syndrome	cardiovascular disease	ENSG00000180210	F2	endogenous peptide	1
EFO_0000612	myocardial infarction	cardiovascular disease	ENSG00000180210	F2	endogenous peptide	1
EFO_0000712	stroke	cardiovascular disease	ENSG00000180210	F2	endogenous peptide	1
EFO_0004264	vascular disease	cardiovascular disease	ENSG00000180210	F2	endogenous peptide	1
EFO_0004286	venous thromboembolism	cardiovascular disease	ENSG00000180210	F2	endogenous peptide	1
EFO_0000508	genetic disorder	genetic disorder	ENSG00000180210	F2	endogenous peptide	1
EFO_0005803	hematological system disease	hematological system disease	ENSG00000180210	F2	endogenous peptide	1
EFO_0000512	reproductive system disease	reproductive system disease	ENSG00000180210	F2	endogenous peptide	1
EFO_0000319	cardiovascular disease	cardiovascular disease	ENSG00000181104	F2R	GPCR	1
EFO_0000378	coronary artery disease	cardiovascular disease	ENSG00000181104	F2R	GPCR	1
EFO_0001645	coronary heart disease	cardiovascular disease	ENSG00000181104	F2R	GPCR	1
EFO_0003777	heart disease	cardiovascular disease	ENSG00000181104	F2R	GPCR	1
EFO_0000508	genetic disorder	genetic disorder	ENSG00000117560	FASLG	endogenous peptide	1
EFO_0005803	hematological system disease	hematological system disease	ENSG00000117560	FASLG	endogenous peptide	1
EFO_0000540	immune system disease	immune system disease	ENSG00000117560	FASLG	endogenous peptide	1
EFO_0000319	cardiovascular disease	cardiovascular disease	ENSG00000166147	FBN1	endogenous peptide	1
Orphanet_558	Marfan syndrome	cardiovascular disease	ENSG00000166147	FBN1	endogenous peptide	1
Orphanet_284963	Marfan syndrome type 1	cardiovascular disease	ENSG00000166147	FBN1	endogenous peptide	1
Orphanet_285014	Rare disease with thoracic aortic aneurysm and aortic dissection	cardiovascular disease	ENSG00000166147	FBN1	endogenous peptide	1
Orphanet_233655	Rare genetic vascular disease	cardiovascular disease	ENSG00000166147	FBN1	endogenous peptide	1
EFO_0004264	vascular disease	cardiovascular disease	ENSG00000166147	FBN1	endogenous peptide	1
EFO_0003966	eye disease	eye disease	ENSG00000166147	FBN1	endogenous peptide	1
EFO_0000508	genetic disorder	genetic disorder	ENSG00000166147	FBN1	endogenous peptide	1
EFO_0002461	skeletal system disease	skeletal system disease	ENSG00000166147	FBN1	endogenous peptide	1
EFO_0000701	skin disease	skin disease	ENSG00000166147	FBN1	endogenous peptide	1
Orphanet_85443	AL amyloidosis	cardiovascular disease	ENSG00000171560	FGA	endogenous peptide	1
EFO_0000319	cardiovascular disease	cardiovascular disease	ENSG00000171560	FGA	endogenous peptide	1
EFO_0003777	heart disease	cardiovascular disease	ENSG00000171560	FGA	endogenous peptide	1
Orphanet_99739	Rare familial disorder with hypertrophic cardiomyopathy	cardiovascular disease	ENSG00000171560	FGA	endogenous peptide	1
Orphanet_98054	Rare genetic cardiac disease	cardiovascular disease	ENSG00000171560	FGA	endogenous peptide	1
EFO_0000508	genetic disorder	genetic disorder	ENSG00000171560	FGA	endogenous peptide	1
EFO_0005803	hematological system disease	hematological system disease	ENSG00000171560	FGA	endogenous peptide	1
EFO_0000508	genetic disorder	genetic disorder	ENSG00000171564	FGB	endogenous peptide	1
EFO_0005803	hematological system disease	hematological system disease	ENSG00000171564	FGB	endogenous peptide	1
EFO_0000616	neoplasm	neoplasm	ENSG00000113578	FGF1	endogenous peptide	1
EFO_0000512	reproductive system disease	reproductive system disease	ENSG00000113578	FGF1	endogenous peptide	1
EFO_0002461	skeletal system disease	skeletal system disease	ENSG00000113578	FGF1	endogenous peptide	1
EFO_0000616	neoplasm	neoplasm	ENSG00000138685	FGF2	endogenous peptide	1
EFO_0000512	reproductive system disease	reproductive system disease	ENSG00000138685	FGF2	endogenous peptide	1
EFO_0002461	skeletal system disease	skeletal system disease	ENSG00000138685	FGF2	endogenous peptide	1
EFO_0001379	endocrine system disease	endocrine system disease	ENSG00000118972	FGF23	endogenous peptide	1
EFO_0000508	genetic disorder	genetic disorder	ENSG00000118972	FGF23	endogenous peptide	1
EFO_0000589	metabolic disease	metabolic disease	ENSG00000118972	FGF23	endogenous peptide	1
EFO_0000616	neoplasm	neoplasm	ENSG00000118972	FGF23	endogenous peptide	1
EFO_0002461	skeletal system disease	skeletal system disease	ENSG00000118972	FGF23	endogenous peptide	1
EFO_0000701	skin disease	skin disease	ENSG00000118972	FGF23	endogenous peptide	1
EFO_0000616	neoplasm	neoplasm	ENSG00000075388	FGF4	endogenous peptide	1
EFO_0000616	neoplasm	neoplasm	ENSG00000138675	FGF5	endogenous peptide	1
EFO_0000616	neoplasm	neoplasm	ENSG00000111241	FGF6	endogenous peptide	1
EFO_0000512	reproductive system disease	reproductive system disease	ENSG00000111241	FGF6	endogenous peptide	1
EFO_0000616	neoplasm	neoplasm	ENSG00000140285	FGF7	endogenous peptide	1
EFO_0000512	reproductive system disease	reproductive system disease	ENSG00000140285	FGF7	endogenous peptide	1
EFO_0001379	endocrine system disease	endocrine system disease	ENSG00000107831	FGF8	endogenous peptide	1
EFO_0000508	genetic disorder	genetic disorder	ENSG00000107831	FGF8	endogenous peptide	1
EFO_0000616	neoplasm	neoplasm	ENSG00000107831	FGF8	endogenous peptide	1
EFO_0000512	reproductive system disease	reproductive system disease	ENSG00000107831	FGF8	endogenous peptide	1
EFO_0000508	genetic disorder	genetic disorder	ENSG00000102678	FGF9	endogenous peptide	1
EFO_0000616	neoplasm	neoplasm	ENSG00000102678	FGF9	endogenous peptide	1
EFO_0000618	nervous system disease	nervous system disease	ENSG00000102678	FGF9	endogenous peptide	1
EFO_0000512	reproductive system disease	reproductive system disease	ENSG00000102678	FGF9	endogenous peptide	1
EFO_0002461	skeletal system disease	skeletal system disease	ENSG00000102678	FGF9	endogenous peptide	1
EFO_0000508	genetic disorder	genetic disorder	ENSG00000171557	FGG	endogenous peptide	1
EFO_0005803	hematological system disease	hematological system disease	ENSG00000171557	FGG	endogenous peptide	1
EFO_0000508	genetic disorder	genetic disorder	ENSG00000115414	FN1	endogenous peptide	1
EFO_0001379	endocrine system disease	endocrine system disease	ENSG00000131808	FSHB	endogenous peptide	1
EFO_0000508	genetic disorder	genetic disorder	ENSG00000131808	FSHB	endogenous peptide	1
EFO_0000512	reproductive system disease	reproductive system disease	ENSG00000131808	FSHB	endogenous peptide	1
EFO_0001379	endocrine system disease	endocrine system disease	ENSG00000170820	FSHR	GPCR	1
EFO_0000508	genetic disorder	genetic disorder	ENSG00000170820	FSHR	GPCR	1
EFO_0000512	reproductive system disease	reproductive system disease	ENSG00000170820	FSHR	GPCR	1
EFO_0003966	eye disease	eye disease	ENSG00000174804	FZD4	GPCR	1
EFO_0000508	genetic disorder	genetic disorder	ENSG00000174804	FZD4	GPCR	1
EFO_0000508	genetic disorder	genetic disorder	ENSG00000164930	FZD6	GPCR	1
EFO_0000701	skin disease	skin disease	ENSG00000164930	FZD6	GPCR	1
EFO_0000540	immune system disease	immune system disease	ENSG00000204681	GABBR1	GPCR	1
EFO_0000618	nervous system disease	nervous system disease	ENSG00000204681	GABBR1	GPCR	1
EFO_0000684	respiratory system disease	respiratory system disease	ENSG00000204681	GABBR1	GPCR	1
EFO_0002461	skeletal system disease	skeletal system disease	ENSG00000204681	GABBR1	GPCR	1
EFO_0000540	immune system disease	immune system disease	ENSG00000136928	GABBR2	GPCR	1
EFO_0000618	nervous system disease	nervous system disease	ENSG00000136928	GABBR2	GPCR	1
EFO_0000684	respiratory system disease	respiratory system disease	ENSG00000136928	GABBR2	GPCR	1
EFO_0002461	skeletal system disease	skeletal system disease	ENSG00000136928	GABBR2	GPCR	1
EFO_0000618	nervous system disease	nervous system disease	ENSG00000069482	GAL	endogenous peptide	1
EFO_0004288	colonic neoplasm	digestive system disease	ENSG00000215644	GCGR	GPCR	1
EFO_0000365	colorectal adenocarcinoma	digestive system disease	ENSG00000215644	GCGR	GPCR	1
EFO_0000405	digestive system disease	digestive system disease	ENSG00000215644	GCGR	GPCR	1
EFO_0000540	immune system disease	immune system disease	ENSG00000215644	GCGR	GPCR	1
EFO_0000589	metabolic disease	metabolic disease	ENSG00000215644	GCGR	GPCR	1
EFO_0000616	neoplasm	neoplasm	ENSG00000215644	GCGR	GPCR	1
EFO_0000319	cardiovascular disease	cardiovascular disease	ENSG00000130283	GDF1	endogenous peptide	1
EFO_0005207	congenital heart disease	cardiovascular disease	ENSG00000130283	GDF1	endogenous peptide	1
Orphanet_2445	Conotruncal heart malformations	cardiovascular disease	ENSG00000130283	GDF1	endogenous peptide	1
EFO_0003777	heart disease	cardiovascular disease	ENSG00000130283	GDF1	endogenous peptide	1
EFO_0000508	genetic disorder	genetic disorder	ENSG00000130283	GDF1	endogenous peptide	1
EFO_0003966	eye disease	eye disease	ENSG00000263761	GDF2	endogenous peptide	1
EFO_0000508	genetic disorder	genetic disorder	ENSG00000263761	GDF2	endogenous peptide	1
EFO_0000701	skin disease	skin disease	ENSG00000263761	GDF2	endogenous peptide	1
EFO_0003966	eye disease	eye disease	ENSG00000184344	GDF3	endogenous peptide	1
EFO_0000508	genetic disorder	genetic disorder	ENSG00000184344	GDF3	endogenous peptide	1
EFO_0002461	skeletal system disease	skeletal system disease	ENSG00000184344	GDF3	endogenous peptide	1
EFO_0000508	genetic disorder	genetic disorder	ENSG00000125965	GDF5	endogenous peptide	1
EFO_0000618	nervous system disease	nervous system disease	ENSG00000125965	GDF5	endogenous peptide	1
EFO_0002461	skeletal system disease	skeletal system disease	ENSG00000125965	GDF5	endogenous peptide	1
EFO_0003966	eye disease	eye disease	ENSG00000156466	GDF6	endogenous peptide	1
EFO_0000508	genetic disorder	genetic disorder	ENSG00000156466	GDF6	endogenous peptide	1
EFO_0002461	skeletal system disease	skeletal system disease	ENSG00000156466	GDF6	endogenous peptide	1
Orphanet_104009	Congenital intestinal motility disorder	digestive system disease	ENSG00000168621	GDNF	endogenous peptide	1
EFO_0000405	digestive system disease	digestive system disease	ENSG00000168621	GDNF	endogenous peptide	1
Orphanet_165655	Genetic intestinal disease	digestive system disease	ENSG00000168621	GDNF	endogenous peptide	1
Orphanet_388	Hirschsprung disease	digestive system disease	ENSG00000168621	GDNF	endogenous peptide	1
EFO_0000508	genetic disorder	genetic disorder	ENSG00000168621	GDNF	endogenous peptide	1
EFO_0000616	neoplasm	neoplasm	ENSG00000168621	GDNF	endogenous peptide	1
EFO_0001379	endocrine system disease	endocrine system disease	ENSG00000259384	GH1	endogenous peptide	1
EFO_0000508	genetic disorder	genetic disorder	ENSG00000259384	GH1	endogenous peptide	1
EFO_0001379	endocrine system disease	endocrine system disease	ENSG00000106128	GHRHR	GPCR	1
EFO_0000508	genetic disorder	genetic disorder	ENSG00000106128	GHRHR	GPCR	1
EFO_0001379	endocrine system disease	endocrine system disease	ENSG00000121853	GHSR	GPCR	1
EFO_0000508	genetic disorder	genetic disorder	ENSG00000121853	GHSR	GPCR	1
EFO_0000319	cardiovascular disease	cardiovascular disease	ENSG00000112164	GLP1R	GPCR	1
EFO_0003777	heart disease	cardiovascular disease	ENSG00000112164	GLP1R	GPCR	1
EFO_0000612	myocardial infarction	cardiovascular disease	ENSG00000112164	GLP1R	GPCR	1
EFO_0000405	digestive system disease	digestive system disease	ENSG00000112164	GLP1R	GPCR	1
Orphanet_165655	Genetic intestinal disease	digestive system disease	ENSG00000112164	GLP1R	GPCR	1
EFO_0001421	liver disease	digestive system disease	ENSG00000112164	GLP1R	GPCR	1
EFO_0003095	non-alcoholic fatty liver disease	digestive system disease	ENSG00000112164	GLP1R	GPCR	1
Orphanet_365563	Primary short bowel syndrome	digestive system disease	ENSG00000112164	GLP1R	GPCR	1
EFO_0001379	endocrine system disease	endocrine system disease	ENSG00000112164	GLP1R	GPCR	1
EFO_0000508	genetic disorder	genetic disorder	ENSG00000112164	GLP1R	GPCR	1
EFO_0000540	immune system disease	immune system disease	ENSG00000112164	GLP1R	GPCR	1
EFO_0003086	kidney disease	kidney disease	ENSG00000112164	GLP1R	GPCR	1
EFO_0000589	metabolic disease	metabolic disease	ENSG00000112164	GLP1R	GPCR	1
EFO_0000405	digestive system disease	digestive system disease	ENSG00000065325	GLP2R	GPCR	1
Orphanet_165655	Genetic intestinal disease	digestive system disease	ENSG00000065325	GLP2R	GPCR	1
Orphanet_365563	Primary short bowel syndrome	digestive system disease	ENSG00000065325	GLP2R	GPCR	1
EFO_0000508	genetic disorder	genetic disorder	ENSG00000065325	GLP2R	GPCR	1
EFO_0001379	endocrine system disease	endocrine system disease	ENSG00000147437	GNRH1	endogenous peptide	1
EFO_0000508	genetic disorder	genetic disorder	ENSG00000147437	GNRH1	endogenous peptide	1
EFO_0000512	reproductive system disease	reproductive system disease	ENSG00000147437	GNRH1	endogenous peptide	1
EFO_0001379	endocrine system disease	endocrine system disease	ENSG00000109163	GNRHR	GPCR	1
EFO_0000508	genetic disorder	genetic disorder	ENSG00000109163	GNRHR	GPCR	1
EFO_0000616	neoplasm	neoplasm	ENSG00000109163	GNRHR	GPCR	1
EFO_0000512	reproductive system disease	reproductive system disease	ENSG00000109163	GNRHR	GPCR	1
EFO_0000508	genetic disorder	genetic disorder	ENSG00000165370	GPR101	GPCR	1
EFO_0003966	eye disease	eye disease	ENSG00000277399	GPR179	GPCR	1
EFO_0000508	genetic disorder	genetic disorder	ENSG00000277399	GPR179	GPCR	1
EFO_0000405	digestive system disease	digestive system disease	ENSG00000178623	GPR35	GPCR	1
EFO_0003767	inflammatory bowel disease	digestive system disease	ENSG00000178623	GPR35	GPCR	1
EFO_0000540	immune system disease	immune system disease	ENSG00000178623	GPR35	GPCR	1
EFO_0003966	eye disease	eye disease	ENSG00000152822	GRM1	GPCR	1
EFO_0000508	genetic disorder	genetic disorder	ENSG00000152822	GRM1	GPCR	1
EFO_0000589	metabolic disease	metabolic disease	ENSG00000152822	GRM1	GPCR	1
EFO_0000618	nervous system disease	nervous system disease	ENSG00000152822	GRM1	GPCR	1
EFO_0000618	nervous system disease	nervous system disease	ENSG00000164082	GRM2	GPCR	1
EFO_0000618	nervous system disease	nervous system disease	ENSG00000198822	GRM3	GPCR	1
EFO_0003966	eye disease	eye disease	ENSG00000113262	GRM6	GPCR	1
EFO_0000508	genetic disorder	genetic disorder	ENSG00000113262	GRM6	GPCR	1
EFO_0000508	genetic disorder	genetic disorder	ENSG00000048545	GUCA1A	endogenous peptide	1
EFO_0003966	eye disease	eye disease	ENSG00000112599	GUCA1B	endogenous peptide	1
EFO_0000508	genetic disorder	genetic disorder	ENSG00000112599	GUCA1B	endogenous peptide	1
EFO_0000405	digestive system disease	digestive system disease	ENSG00000105697	HAMP	endogenous peptide	1
Orphanet_79230	Hemochromatosis type 2	digestive system disease	ENSG00000105697	HAMP	endogenous peptide	1
Orphanet_156601	Rare genetic hepatic disease	digestive system disease	ENSG00000105697	HAMP	endogenous peptide	1
Orphanet_220489	Rare hereditary hemochromatosis	digestive system disease	ENSG00000105697	HAMP	endogenous peptide	1
Orphanet_101940	Rare metabolic liver disease	digestive system disease	ENSG00000105697	HAMP	endogenous peptide	1
EFO_0000508	genetic disorder	genetic disorder	ENSG00000105697	HAMP	endogenous peptide	1
EFO_0000589	metabolic disease	metabolic disease	ENSG00000105697	HAMP	endogenous peptide	1
EFO_0001379	endocrine system disease	endocrine system disease	ENSG00000244734	HBB	endogenous peptide	1
EFO_0000508	genetic disorder	genetic disorder	ENSG00000244734	HBB	endogenous peptide	1
EFO_0005803	hematological system disease	hematological system disease	ENSG00000244734	HBB	endogenous peptide	1
EFO_0000512	reproductive system disease	reproductive system disease	ENSG00000244734	HBB	endogenous peptide	1
EFO_0002461	skeletal system disease	skeletal system disease	ENSG00000244734	HBB	endogenous peptide	1
EFO_0005741	infectious disease	infectious disease	ENSG00000113070	HBEGF	endogenous peptide	1
EFO_0000616	neoplasm	neoplasm	ENSG00000113070	HBEGF	endogenous peptide	1
EFO_0000618	nervous system disease	nervous system disease	ENSG00000161610	HCRT	endogenous peptide	1
EFO_0000618	nervous system disease	nervous system disease	ENSG00000121764	HCRTR1	GPCR	1
EFO_0000618	nervous system disease	nervous system disease	ENSG00000137252	HCRTR2	GPCR	1
EFO_0000508	genetic disorder	genetic disorder	ENSG00000019991	HGF	endogenous peptide	1
EFO_0000616	neoplasm	neoplasm	ENSG00000019991	HGF	endogenous peptide	1
EFO_0000618	nervous system disease	nervous system disease	ENSG00000019991	HGF	endogenous peptide	1
EFO_0000275	atrial fibrillation	cardiovascular disease	ENSG00000196639	HRH1	GPCR	1
EFO_0004269	cardiac arrhythmia	cardiovascular disease	ENSG00000196639	HRH1	GPCR	1
EFO_0000319	cardiovascular disease	cardiovascular disease	ENSG00000196639	HRH1	GPCR	1
EFO_0003777	heart disease	cardiovascular disease	ENSG00000196639	HRH1	GPCR	1
EFO_0000405	digestive system disease	digestive system disease	ENSG00000196639	HRH1	GPCR	1
EFO_1001463	gastroenteritis	digestive system disease	ENSG00000196639	HRH1	GPCR	1
EFO_0003966	eye disease	eye disease	ENSG00000196639	HRH1	GPCR	1
EFO_0000540	immune system disease	immune system disease	ENSG00000196639	HRH1	GPCR	1
EFO_0000618	nervous system disease	nervous system disease	ENSG00000196639	HRH1	GPCR	1
EFO_0000684	respiratory system disease	respiratory system disease	ENSG00000196639	HRH1	GPCR	1
EFO_0000701	skin disease	skin disease	ENSG00000196639	HRH1	GPCR	1
EFO_0000319	cardiovascular disease	cardiovascular disease	ENSG00000113749	HRH2	GPCR	1
EFO_0000405	digestive system disease	digestive system disease	ENSG00000113749	HRH2	GPCR	1
EFO_0003948	gastroesophageal reflux disease	digestive system disease	ENSG00000113749	HRH2	GPCR	1
EFO_0005741	infectious disease	infectious disease	ENSG00000113749	HRH2	GPCR	1
EFO_0000618	nervous system disease	nervous system disease	ENSG00000113749	HRH2	GPCR	1
EFO_0000684	respiratory system disease	respiratory system disease	ENSG00000113749	HRH2	GPCR	1
EFO_0000618	nervous system disease	nervous system disease	ENSG00000101180	HRH3	GPCR	1
EFO_0005741	infectious disease	infectious disease	ENSG00000080824	HSP90AA1	endogenous peptide	1
EFO_0000616	neoplasm	neoplasm	ENSG00000080824	HSP90AA1	endogenous peptide	1
EFO_0005741	infectious disease	infectious disease	ENSG00000096384	HSP90AB1	endogenous peptide	1
EFO_0000616	neoplasm	neoplasm	ENSG00000096384	HSP90AB1	endogenous peptide	1
EFO_0000508	genetic disorder	genetic disorder	ENSG00000144381	HSPD1	endogenous peptide	1
EFO_0000618	nervous system disease	nervous system disease	ENSG00000144381	HSPD1	endogenous peptide	1
EFO_0000319	cardiovascular disease	cardiovascular disease	ENSG00000178394	HTR1A	GPCR	1
EFO_0000589	metabolic disease	metabolic disease	ENSG00000178394	HTR1A	GPCR	1
EFO_0000618	nervous system disease	nervous system disease	ENSG00000178394	HTR1A	GPCR	1
EFO_0000319	cardiovascular disease	cardiovascular disease	ENSG00000135312	HTR1B	GPCR	1
EFO_0000618	nervous system disease	nervous system disease	ENSG00000135312	HTR1B	GPCR	1
EFO_0000618	nervous system disease	nervous system disease	ENSG00000179546	HTR1D	GPCR	1
EFO_0000618	nervous system disease	nervous system disease	ENSG00000179097	HTR1F	GPCR	1
EFO_0000405	digestive system disease	digestive system disease	ENSG00000102468	HTR2A	GPCR	1
EFO_1000948	gastroparesis	digestive system disease	ENSG00000102468	HTR2A	GPCR	1
EFO_0000589	metabolic disease	metabolic disease	ENSG00000102468	HTR2A	GPCR	1
EFO_0000618	nervous system disease	nervous system disease	ENSG00000102468	HTR2A	GPCR	1
EFO_0002461	skeletal system disease	skeletal system disease	ENSG00000102468	HTR2A	GPCR	1
EFO_0000618	nervous system disease	nervous system disease	ENSG00000135914	HTR2B	GPCR	1
EFO_0000589	metabolic disease	metabolic disease	ENSG00000147246	HTR2C	GPCR	1
EFO_0000618	nervous system disease	nervous system disease	ENSG00000147246	HTR2C	GPCR	1
EFO_0002461	skeletal system disease	skeletal system disease	ENSG00000147246	HTR2C	GPCR	1
EFO_0000405	digestive system disease	digestive system disease	ENSG00000164270	HTR4	GPCR	1
EFO_1001463	gastroenteritis	digestive system disease	ENSG00000164270	HTR4	GPCR	1
EFO_0003948	gastroesophageal reflux disease	digestive system disease	ENSG00000164270	HTR4	GPCR	1
EFO_1000948	gastroparesis	digestive system disease	ENSG00000164270	HTR4	GPCR	1
EFO_0000618	nervous system disease	nervous system disease	ENSG00000164270	HTR4	GPCR	1
EFO_0000618	nervous system disease	nervous system disease	ENSG00000158748	HTR6	GPCR	1
Orphanet_85443	AL amyloidosis	cardiovascular disease	ENSG00000121351	IAPP	endogenous peptide	1
EFO_0000319	cardiovascular disease	cardiovascular disease	ENSG00000121351	IAPP	endogenous peptide	1
EFO_0003777	heart disease	cardiovascular disease	ENSG00000121351	IAPP	endogenous peptide	1
Orphanet_99739	Rare familial disorder with hypertrophic cardiomyopathy	cardiovascular disease	ENSG00000121351	IAPP	endogenous peptide	1
Orphanet_98054	Rare genetic cardiac disease	cardiovascular disease	ENSG00000121351	IAPP	endogenous peptide	1
EFO_0000508	genetic disorder	genetic disorder	ENSG00000121351	IAPP	endogenous peptide	1
EFO_0001379	endocrine system disease	endocrine system disease	ENSG00000017427	IGF1	endogenous peptide	1
EFO_0000508	genetic disorder	genetic disorder	ENSG00000017427	IGF1	endogenous peptide	1
Orphanet_116	Beckwith-Wiedemann syndrome	cardiovascular disease	ENSG00000167244	IGF2	endogenous peptide	1
EFO_0000319	cardiovascular disease	cardiovascular disease	ENSG00000167244	IGF2	endogenous peptide	1
EFO_0003777	heart disease	cardiovascular disease	ENSG00000167244	IGF2	endogenous peptide	1
Orphanet_99739	Rare familial disorder with hypertrophic cardiomyopathy	cardiovascular disease	ENSG00000167244	IGF2	endogenous peptide	1
Orphanet_98054	Rare genetic cardiac disease	cardiovascular disease	ENSG00000167244	IGF2	endogenous peptide	1
Orphanet_217595	Syndrome associated with hypertrophic cardiomyopathy	cardiovascular disease	ENSG00000167244	IGF2	endogenous peptide	1
EFO_0000508	genetic disorder	genetic disorder	ENSG00000167244	IGF2	endogenous peptide	1
EFO_0000616	neoplasm	neoplasm	ENSG00000167244	IGF2	endogenous peptide	1
EFO_0000405	digestive system disease	digestive system disease	ENSG00000136634	IL10	endogenous peptide	1
EFO_0003767	inflammatory bowel disease	digestive system disease	ENSG00000136634	IL10	endogenous peptide	1
EFO_0000540	immune system disease	immune system disease	ENSG00000136634	IL10	endogenous peptide	1
EFO_0000508	genetic disorder	genetic disorder	ENSG00000095752	IL11	endogenous peptide	1
EFO_0002461	skeletal system disease	skeletal system disease	ENSG00000095752	IL11	endogenous peptide	1
EFO_0000540	immune system disease	immune system disease	ENSG00000168811	IL12A	endogenous peptide	1
EFO_0000701	skin disease	skin disease	ENSG00000168811	IL12A	endogenous peptide	1
EFO_0000508	genetic disorder	genetic disorder	ENSG00000113302	IL12B	endogenous peptide	1
EFO_0000540	immune system disease	immune system disease	ENSG00000113302	IL12B	endogenous peptide	1
EFO_0000701	skin disease	skin disease	ENSG00000113302	IL12B	endogenous peptide	1
EFO_0000540	immune system disease	immune system disease	ENSG00000169194	IL13	endogenous peptide	1
EFO_0000684	respiratory system disease	respiratory system disease	ENSG00000169194	IL13	endogenous peptide	1
EFO_0000701	skin disease	skin disease	ENSG00000169194	IL13	endogenous peptide	1
EFO_0003966	eye disease	eye disease	ENSG00000112115	IL17A	endogenous peptide	1
EFO_0000540	immune system disease	immune system disease	ENSG00000112115	IL17A	endogenous peptide	1
EFO_0002461	skeletal system disease	skeletal system disease	ENSG00000112115	IL17A	endogenous peptide	1
EFO_0000701	skin disease	skin disease	ENSG00000112115	IL17A	endogenous peptide	1
EFO_0000508	genetic disorder	genetic disorder	ENSG00000112116	IL17F	endogenous peptide	1
EFO_0000540	immune system disease	immune system disease	ENSG00000112116	IL17F	endogenous peptide	1
EFO_0000701	skin disease	skin disease	ENSG00000112116	IL17F	endogenous peptide	1
EFO_0003966	eye disease	eye disease	ENSG00000125538	IL1B	endogenous peptide	1
EFO_0000508	genetic disorder	genetic disorder	ENSG00000125538	IL1B	endogenous peptide	1
EFO_0000540	immune system disease	immune system disease	ENSG00000125538	IL1B	endogenous peptide	1
EFO_0003086	kidney disease	kidney disease	ENSG00000125538	IL1B	endogenous peptide	1
EFO_0002461	skeletal system disease	skeletal system disease	ENSG00000125538	IL1B	endogenous peptide	1
EFO_0000508	genetic disorder	genetic disorder	ENSG00000136689	IL1RN	endogenous peptide	1
EFO_0000540	immune system disease	immune system disease	ENSG00000136689	IL1RN	endogenous peptide	1
EFO_0003086	kidney disease	kidney disease	ENSG00000136689	IL1RN	endogenous peptide	1
EFO_0000589	metabolic disease	metabolic disease	ENSG00000136689	IL1RN	endogenous peptide	1
Orphanet_238569	Autosomal recessive early-onset inflammatory bowel disease	digestive system disease	ENSG00000138684	IL21	endogenous peptide	1
EFO_0000405	digestive system disease	digestive system disease	ENSG00000138684	IL21	endogenous peptide	1
Orphanet_165655	Genetic intestinal disease	digestive system disease	ENSG00000138684	IL21	endogenous peptide	1
EFO_0003767	inflammatory bowel disease	digestive system disease	ENSG00000138684	IL21	endogenous peptide	1
EFO_0000508	genetic disorder	genetic disorder	ENSG00000138684	IL21	endogenous peptide	1
EFO_0000540	immune system disease	immune system disease	ENSG00000138684	IL21	endogenous peptide	1
EFO_0000508	genetic disorder	genetic disorder	ENSG00000136695	IL36RN	endogenous peptide	1
EFO_0000701	skin disease	skin disease	ENSG00000136695	IL36RN	endogenous peptide	1
EFO_0000319	cardiovascular disease	cardiovascular disease	ENSG00000113520	IL4	endogenous peptide	1
EFO_0003763	cerebrovascular disorder	cardiovascular disease	ENSG00000113520	IL4	endogenous peptide	1
EFO_0000712	stroke	cardiovascular disease	ENSG00000113520	IL4	endogenous peptide	1
EFO_0004264	vascular disease	cardiovascular disease	ENSG00000113520	IL4	endogenous peptide	1
EFO_0000540	immune system disease	immune system disease	ENSG00000113525	IL5	endogenous peptide	1
EFO_0000684	respiratory system disease	respiratory system disease	ENSG00000113525	IL5	endogenous peptide	1
EFO_0000540	immune system disease	immune system disease	ENSG00000136244	IL6	endogenous peptide	1
EFO_0002461	skeletal system disease	skeletal system disease	ENSG00000136244	IL6	endogenous peptide	1
Orphanet_85443	AL amyloidosis	cardiovascular disease	ENSG00000254647	INS	endogenous peptide	1
EFO_0000319	cardiovascular disease	cardiovascular disease	ENSG00000254647	INS	endogenous peptide	1
EFO_0003777	heart disease	cardiovascular disease	ENSG00000254647	INS	endogenous peptide	1
Orphanet_99739	Rare familial disorder with hypertrophic cardiomyopathy	cardiovascular disease	ENSG00000254647	INS	endogenous peptide	1
Orphanet_98054	Rare genetic cardiac disease	cardiovascular disease	ENSG00000254647	INS	endogenous peptide	1
EFO_0001379	endocrine system disease	endocrine system disease	ENSG00000254647	INS	endogenous peptide	1
EFO_0000508	genetic disorder	genetic disorder	ENSG00000254647	INS	endogenous peptide	1
EFO_0000540	immune system disease	immune system disease	ENSG00000254647	INS	endogenous peptide	1
EFO_0000589	metabolic disease	metabolic disease	ENSG00000254647	INS	endogenous peptide	1
EFO_0001379	endocrine system disease	endocrine system disease	ENSG00000170498	KISS1	endogenous peptide	1
EFO_0000508	genetic disorder	genetic disorder	ENSG00000170498	KISS1	endogenous peptide	1
EFO_0000512	reproductive system disease	reproductive system disease	ENSG00000170498	KISS1	endogenous peptide	1
EFO_0001379	endocrine system disease	endocrine system disease	ENSG00000116014	KISS1R	GPCR	1
EFO_0000508	genetic disorder	genetic disorder	ENSG00000116014	KISS1R	GPCR	1
EFO_0000512	reproductive system disease	reproductive system disease	ENSG00000116014	KISS1R	GPCR	1
EFO_0000508	genetic disorder	genetic disorder	ENSG00000049130	KITLG	endogenous peptide	1
EFO_0000616	neoplasm	neoplasm	ENSG00000049130	KITLG	endogenous peptide	1
EFO_0000618	nervous system disease	nervous system disease	ENSG00000049130	KITLG	endogenous peptide	1
EFO_0000512	reproductive system disease	reproductive system disease	ENSG00000049130	KITLG	endogenous peptide	1
EFO_0000701	skin disease	skin disease	ENSG00000049130	KITLG	endogenous peptide	1
EFO_0001379	endocrine system disease	endocrine system disease	ENSG00000174697	LEP	endogenous peptide	1
EFO_0000508	genetic disorder	genetic disorder	ENSG00000174697	LEP	endogenous peptide	1
EFO_0000512	reproductive system disease	reproductive system disease	ENSG00000174697	LEP	endogenous peptide	1
EFO_0001379	endocrine system disease	endocrine system disease	ENSG00000104826	LHB	endogenous peptide	1
EFO_0000508	genetic disorder	genetic disorder	ENSG00000104826	LHB	endogenous peptide	1
EFO_0000512	reproductive system disease	reproductive system disease	ENSG00000104826	LHB	endogenous peptide	1
EFO_0001379	endocrine system disease	endocrine system disease	ENSG00000138039	LHCGR	GPCR	1
EFO_0000508	genetic disorder	genetic disorder	ENSG00000138039	LHCGR	GPCR	1
EFO_0000512	reproductive system disease	reproductive system disease	ENSG00000138039	LHCGR	GPCR	1
EFO_0003966	eye disease	eye disease	ENSG00000048545	LIN7A	endogenous peptide	1
EFO_0000508	genetic disorder	genetic disorder	ENSG00000139679	LPAR6	GPCR	1
EFO_0000701	skin disease	skin disease	ENSG00000139679	LPAR6	GPCR	1
EFO_0003966	eye disease	eye disease	ENSG00000134569	LRP4	endogenous peptide	1
EFO_0000508	genetic disorder	genetic disorder	ENSG00000134569	LRP4	endogenous peptide	1
EFO_0002461	skeletal system disease	skeletal system disease	ENSG00000134569	LRP4	endogenous peptide	1
EFO_0000540	immune system disease	immune system disease	ENSG00000226979	LTA	endogenous peptide	1
EFO_0003966	eye disease	eye disease	ENSG00000258839	MC1R	GPCR	1
EFO_0000508	genetic disorder	genetic disorder	ENSG00000258839	MC1R	GPCR	1
EFO_0000616	neoplasm	neoplasm	ENSG00000258839	MC1R	GPCR	1
EFO_0000701	skin disease	skin disease	ENSG00000258839	MC1R	GPCR	1
EFO_0001379	endocrine system disease	endocrine system disease	ENSG00000185231	MC2R	GPCR	1
EFO_0000508	genetic disorder	genetic disorder	ENSG00000185231	MC2R	GPCR	1
EFO_0000540	immune system disease	immune system disease	ENSG00000185231	MC2R	GPCR	1
EFO_0003086	kidney disease	kidney disease	ENSG00000185231	MC2R	GPCR	1
EFO_0000618	nervous system disease	nervous system disease	ENSG00000185231	MC2R	GPCR	1
EFO_0000684	respiratory system disease	respiratory system disease	ENSG00000185231	MC2R	GPCR	1
EFO_0002461	skeletal system disease	skeletal system disease	ENSG00000185231	MC2R	GPCR	1
EFO_0000701	skin disease	skin disease	ENSG00000185231	MC2R	GPCR	1
EFO_0001379	endocrine system disease	endocrine system disease	ENSG00000166603	MC4R	GPCR	1
EFO_0000508	genetic disorder	genetic disorder	ENSG00000166603	MC4R	GPCR	1
EFO_0000589	metabolic disease	metabolic disease	ENSG00000166603	MC4R	GPCR	1
EFO_0000319	cardiovascular disease	cardiovascular disease	ENSG00000137745	MMP13	endogenous peptide	1
EFO_0000508	genetic disorder	genetic disorder	ENSG00000137745	MMP13	endogenous peptide	1
EFO_0000524	head disease	head disease	ENSG00000137745	MMP13	endogenous peptide	1
EFO_0005741	infectious disease	infectious disease	ENSG00000137745	MMP13	endogenous peptide	1
EFO_0000512	reproductive system disease	reproductive system disease	ENSG00000137745	MMP13	endogenous peptide	1
EFO_0000684	respiratory system disease	respiratory system disease	ENSG00000137745	MMP13	endogenous peptide	1
EFO_0002461	skeletal system disease	skeletal system disease	ENSG00000137745	MMP13	endogenous peptide	1
EFO_0000701	skin disease	skin disease	ENSG00000137745	MMP13	endogenous peptide	1
EFO_0000508	genetic disorder	genetic disorder	ENSG00000087245	MMP2	endogenous peptide	1
EFO_0002461	skeletal system disease	skeletal system disease	ENSG00000087245	MMP2	endogenous peptide	1
EFO_0000508	genetic disorder	genetic disorder	ENSG00000138379	MSTN	endogenous peptide	1
EFO_0002461	skeletal system disease	skeletal system disease	ENSG00000138379	MSTN	endogenous peptide	1
EFO_0000618	nervous system disease	nervous system disease	ENSG00000168412	MTNR1A	GPCR	1
EFO_0000618	nervous system disease	nervous system disease	ENSG00000134640	MTNR1B	GPCR	1
EFO_0003966	eye disease	eye disease	ENSG00000124479	NDP	endogenous peptide	1
EFO_0000508	genetic disorder	genetic disorder	ENSG00000124479	NDP	endogenous peptide	1
EFO_0000618	nervous system disease	nervous system disease	ENSG00000124479	NDP	endogenous peptide	1
EFO_0000508	genetic disorder	genetic disorder	ENSG00000134259	NGF	endogenous peptide	1
EFO_0000540	immune system disease	immune system disease	ENSG00000134259	NGF	endogenous peptide	1
EFO_0002461	skeletal system disease	skeletal system disease	ENSG00000134259	NGF	endogenous peptide	1
Orphanet_85443	AL amyloidosis	cardiovascular disease	ENSG00000175206	NPPA	endogenous peptide	1
Orphanet_1344	Atrial stand still	cardiovascular disease	ENSG00000175206	NPPA	endogenous peptide	1
EFO_0000318	cardiomyopathy	cardiovascular disease	ENSG00000175206	NPPA	endogenous peptide	1
EFO_0000319	cardiovascular disease	cardiovascular disease	ENSG00000175206	NPPA	endogenous peptide	1
Orphanet_334	Familial atrial fibrillation	cardiovascular disease	ENSG00000175206	NPPA	endogenous peptide	1
Orphanet_217635	Familial restrictive cardiomyopathy	cardiovascular disease	ENSG00000175206	NPPA	endogenous peptide	1
Orphanet_101934	Genetic cardiac rhythm disease	cardiovascular disease	ENSG00000175206	NPPA	endogenous peptide	1
EFO_0003777	heart disease	cardiovascular disease	ENSG00000175206	NPPA	endogenous peptide	1
Orphanet_99739	Rare familial disorder with hypertrophic cardiomyopathy	cardiovascular disease	ENSG00000175206	NPPA	endogenous peptide	1
Orphanet_98054	Rare genetic cardiac disease	cardiovascular disease	ENSG00000175206	NPPA	endogenous peptide	1
EFO_0000508	genetic disorder	genetic disorder	ENSG00000175206	NPPA	endogenous peptide	1
EFO_0000684	respiratory system disease	respiratory system disease	ENSG00000187258	NPSR1	GPCR	1
EFO_0000616	neoplasm	neoplasm	ENSG00000157168	NRG1	endogenous peptide	1
EFO_0000616	neoplasm	neoplasm	ENSG00000158458	NRG2	endogenous peptide	1
EFO_0000616	neoplasm	neoplasm	ENSG00000185737	NRG3	endogenous peptide	1
EFO_0000616	neoplasm	neoplasm	ENSG00000169752	NRG4	endogenous peptide	1
EFO_0000589	metabolic disease	metabolic disease	ENSG00000116329	OPRD1	GPCR	1
EFO_0000618	nervous system disease	nervous system disease	ENSG00000116329	OPRD1	GPCR	1
EFO_0000540	immune system disease	immune system disease	ENSG00000082556	OPRK1	GPCR	1
EFO_0000589	metabolic disease	metabolic disease	ENSG00000082556	OPRK1	GPCR	1
EFO_0000616	neoplasm	neoplasm	ENSG00000082556	OPRK1	GPCR	1
EFO_0000618	nervous system disease	nervous system disease	ENSG00000082556	OPRK1	GPCR	1
EFO_0002461	skeletal system disease	skeletal system disease	ENSG00000082556	OPRK1	GPCR	1
EFO_1000018	bladder disease	bladder disease	ENSG00000112038	OPRM1	GPCR	1
EFO_0005672	acute coronary syndrome	cardiovascular disease	ENSG00000112038	OPRM1	GPCR	1
EFO_0000319	cardiovascular disease	cardiovascular disease	ENSG00000112038	OPRM1	GPCR	1
EFO_0000378	coronary artery disease	cardiovascular disease	ENSG00000112038	OPRM1	GPCR	1
EFO_0001645	coronary heart disease	cardiovascular disease	ENSG00000112038	OPRM1	GPCR	1
EFO_0003777	heart disease	cardiovascular disease	ENSG00000112038	OPRM1	GPCR	1
EFO_0000612	myocardial infarction	cardiovascular disease	ENSG00000112038	OPRM1	GPCR	1
EFO_0007149	appendicitis	digestive system disease	ENSG00000112038	OPRM1	GPCR	1
EFO_0004799	cholelithiasis	digestive system disease	ENSG00000112038	OPRM1	GPCR	1
EFO_0004288	colonic neoplasm	digestive system disease	ENSG00000112038	OPRM1	GPCR	1
EFO_0000365	colorectal adenocarcinoma	digestive system disease	ENSG00000112038	OPRM1	GPCR	1
EFO_0000405	digestive system disease	digestive system disease	ENSG00000112038	OPRM1	GPCR	1
EFO_0003832	gallbladder disease	digestive system disease	ENSG00000112038	OPRM1	GPCR	1
EFO_0000178	gastric carcinoma	digestive system disease	ENSG00000112038	OPRM1	GPCR	1
EFO_0000555	irritable bowel syndrome	digestive system disease	ENSG00000112038	OPRM1	GPCR	1
EFO_0003897	stomach neoplasm	digestive system disease	ENSG00000112038	OPRM1	GPCR	1
EFO_0001379	endocrine system disease	endocrine system disease	ENSG00000112038	OPRM1	GPCR	1
EFO_0000524	head disease	head disease	ENSG00000112038	OPRM1	GPCR	1
EFO_0000540	immune system disease	immune system disease	ENSG00000112038	OPRM1	GPCR	1
EFO_0005741	infectious disease	infectious disease	ENSG00000112038	OPRM1	GPCR	1
EFO_0003086	kidney disease	kidney disease	ENSG00000112038	OPRM1	GPCR	1
EFO_0000589	metabolic disease	metabolic disease	ENSG00000112038	OPRM1	GPCR	1
EFO_0000616	neoplasm	neoplasm	ENSG00000112038	OPRM1	GPCR	1
EFO_0000618	nervous system disease	nervous system disease	ENSG00000112038	OPRM1	GPCR	1
EFO_0000684	respiratory system disease	respiratory system disease	ENSG00000112038	OPRM1	GPCR	1
EFO_0002461	skeletal system disease	skeletal system disease	ENSG00000112038	OPRM1	GPCR	1
EFO_0000618	nervous system disease	nervous system disease	ENSG00000180914	OXTR	GPCR	1
EFO_0000512	reproductive system disease	reproductive system disease	ENSG00000180914	OXTR	GPCR	1
EFO_0000701	skin disease	skin disease	ENSG00000180914	OXTR	GPCR	1
EFO_0005672	acute coronary syndrome	cardiovascular disease	ENSG00000169313	P2RY12	GPCR	1
EFO_0005775	aortic disease	cardiovascular disease	ENSG00000169313	P2RY12	GPCR	1
EFO_0000266	aortic stenosis	cardiovascular disease	ENSG00000169313	P2RY12	GPCR	1
EFO_0003914	atherosclerosis	cardiovascular disease	ENSG00000169313	P2RY12	GPCR	1
EFO_0004277	brain infarction	cardiovascular disease	ENSG00000169313	P2RY12	GPCR	1
EFO_0000319	cardiovascular disease	cardiovascular disease	ENSG00000169313	P2RY12	GPCR	1
EFO_0003781	carotid artery disease	cardiovascular disease	ENSG00000169313	P2RY12	GPCR	1
EFO_0003763	cerebrovascular disorder	cardiovascular disease	ENSG00000169313	P2RY12	GPCR	1
EFO_0000373	congestive heart failure	cardiovascular disease	ENSG00000169313	P2RY12	GPCR	1
EFO_0000378	coronary artery disease	cardiovascular disease	ENSG00000169313	P2RY12	GPCR	1
EFO_0001645	coronary heart disease	cardiovascular disease	ENSG00000169313	P2RY12	GPCR	1
EFO_0003777	heart disease	cardiovascular disease	ENSG00000169313	P2RY12	GPCR	1
EFO_0003144	heart failure	cardiovascular disease	ENSG00000169313	P2RY12	GPCR	1
EFO_0000537	hypertension	cardiovascular disease	ENSG00000169313	P2RY12	GPCR	1
EFO_1000985	intermediate coronary syndrome	cardiovascular disease	ENSG00000169313	P2RY12	GPCR	1
EFO_0002615	internal carotid artery stenosis	cardiovascular disease	ENSG00000169313	P2RY12	GPCR	1
EFO_0000612	myocardial infarction	cardiovascular disease	ENSG00000169313	P2RY12	GPCR	1
EFO_0004265	peripheral arterial disease	cardiovascular disease	ENSG00000169313	P2RY12	GPCR	1
EFO_0003875	peripheral vascular disease	cardiovascular disease	ENSG00000169313	P2RY12	GPCR	1
EFO_0000712	stroke	cardiovascular disease	ENSG00000169313	P2RY12	GPCR	1
EFO_1001207	systolic heart failure	cardiovascular disease	ENSG00000169313	P2RY12	GPCR	1
EFO_0004264	vascular disease	cardiovascular disease	ENSG00000169313	P2RY12	GPCR	1
EFO_0000405	digestive system disease	digestive system disease	ENSG00000169313	P2RY12	GPCR	1
EFO_0004607	duodenal ulcer	digestive system disease	ENSG00000169313	P2RY12	GPCR	1
EFO_0000508	genetic disorder	genetic disorder	ENSG00000169313	P2RY12	GPCR	1
EFO_0005803	hematological system disease	hematological system disease	ENSG00000169313	P2RY12	GPCR	1
EFO_0003086	kidney disease	kidney disease	ENSG00000169313	P2RY12	GPCR	1
EFO_0000618	nervous system disease	nervous system disease	ENSG00000169313	P2RY12	GPCR	1
EFO_0000616	neoplasm	neoplasm	ENSG00000197461	PDGFA	endogenous peptide	1
EFO_0000405	digestive system disease	digestive system disease	ENSG00000100311	PDGFB	endogenous peptide	1
EFO_0000508	genetic disorder	genetic disorder	ENSG00000100311	PDGFB	endogenous peptide	1
EFO_0000616	neoplasm	neoplasm	ENSG00000100311	PDGFB	endogenous peptide	1
EFO_0000618	nervous system disease	nervous system disease	ENSG00000100311	PDGFB	endogenous peptide	1
EFO_0003966	eye disease	eye disease	ENSG00000101327	PDYN	endogenous peptide	1
EFO_0000508	genetic disorder	genetic disorder	ENSG00000101327	PDYN	endogenous peptide	1
EFO_0000618	nervous system disease	nervous system disease	ENSG00000101327	PDYN	endogenous peptide	1
EFO_0000319	cardiovascular disease	cardiovascular disease	ENSG00000119630	PGF	endogenous peptide	1
EFO_0005753	ocular vascular disease	cardiovascular disease	ENSG00000119630	PGF	endogenous peptide	1
EFO_0004288	colonic neoplasm	digestive system disease	ENSG00000119630	PGF	endogenous peptide	1
EFO_0000365	colorectal adenocarcinoma	digestive system disease	ENSG00000119630	PGF	endogenous peptide	1
EFO_0000405	digestive system disease	digestive system disease	ENSG00000119630	PGF	endogenous peptide	1
EFO_0003966	eye disease	eye disease	ENSG00000119630	PGF	endogenous peptide	1
EFO_0000524	head disease	head disease	ENSG00000119630	PGF	endogenous peptide	1
EFO_0000589	metabolic disease	metabolic disease	ENSG00000119630	PGF	endogenous peptide	1
EFO_0000616	neoplasm	neoplasm	ENSG00000119630	PGF	endogenous peptide	1
EFO_0000618	nervous system disease	nervous system disease	ENSG00000119630	PGF	endogenous peptide	1
EFO_0001379	endocrine system disease	endocrine system disease	ENSG00000115138	POMC	endogenous peptide	1
EFO_0000508	genetic disorder	genetic disorder	ENSG00000115138	POMC	endogenous peptide	1
EFO_0000589	metabolic disease	metabolic disease	ENSG00000115138	POMC	endogenous peptide	1
Orphanet_85443	AL amyloidosis	cardiovascular disease	ENSG00000172179	PRL	endogenous peptide	1
EFO_0000319	cardiovascular disease	cardiovascular disease	ENSG00000172179	PRL	endogenous peptide	1
EFO_0003777	heart disease	cardiovascular disease	ENSG00000172179	PRL	endogenous peptide	1
Orphanet_99739	Rare familial disorder with hypertrophic cardiomyopathy	cardiovascular disease	ENSG00000172179	PRL	endogenous peptide	1
Orphanet_98054	Rare genetic cardiac disease	cardiovascular disease	ENSG00000172179	PRL	endogenous peptide	1
EFO_0000508	genetic disorder	genetic disorder	ENSG00000172179	PRL	endogenous peptide	1
EFO_0000508	genetic disorder	genetic disorder	ENSG00000115718	PROC	endogenous peptide	1
EFO_0005803	hematological system disease	hematological system disease	ENSG00000115718	PROC	endogenous peptide	1
EFO_0002461	skeletal system disease	skeletal system disease	ENSG00000115718	PROC	endogenous peptide	1
EFO_0001379	endocrine system disease	endocrine system disease	ENSG00000163421	PROK2	endogenous peptide	1
EFO_0000508	genetic disorder	genetic disorder	ENSG00000163421	PROK2	endogenous peptide	1
EFO_0000512	reproductive system disease	reproductive system disease	ENSG00000163421	PROK2	endogenous peptide	1
EFO_0001379	endocrine system disease	endocrine system disease	ENSG00000101292	PROKR2	GPCR	1
EFO_0000508	genetic disorder	genetic disorder	ENSG00000101292	PROKR2	GPCR	1
EFO_0000512	reproductive system disease	reproductive system disease	ENSG00000101292	PROKR2	GPCR	1
EFO_0000508	genetic disorder	genetic disorder	ENSG00000184500	PROS1	endogenous peptide	1
EFO_0005803	hematological system disease	hematological system disease	ENSG00000184500	PROS1	endogenous peptide	1
EFO_0002461	skeletal system disease	skeletal system disease	ENSG00000184500	PROS1	endogenous peptide	1
Orphanet_309252	Atypical Gaucher disease due to saposin C deficiency	cardiovascular disease	ENSG00000197746	PSAP	endogenous peptide	1
EFO_0000318	cardiomyopathy	cardiovascular disease	ENSG00000197746	PSAP	endogenous peptide	1
EFO_0000319	cardiovascular disease	cardiovascular disease	ENSG00000197746	PSAP	endogenous peptide	1
Orphanet_217635	Familial restrictive cardiomyopathy	cardiovascular disease	ENSG00000197746	PSAP	endogenous peptide	1
Orphanet_355	Gaucher disease	cardiovascular disease	ENSG00000197746	PSAP	endogenous peptide	1
EFO_0003777	heart disease	cardiovascular disease	ENSG00000197746	PSAP	endogenous peptide	1
Orphanet_217638	Lysosomal disease with restrictive cardiomyopathy	cardiovascular disease	ENSG00000197746	PSAP	endogenous peptide	1
Orphanet_98054	Rare genetic cardiac disease	cardiovascular disease	ENSG00000197746	PSAP	endogenous peptide	1
EFO_0003966	eye disease	eye disease	ENSG00000197746	PSAP	endogenous peptide	1
EFO_0000508	genetic disorder	genetic disorder	ENSG00000197746	PSAP	endogenous peptide	1
EFO_0000589	metabolic disease	metabolic disease	ENSG00000197746	PSAP	endogenous peptide	1
EFO_0000618	nervous system disease	nervous system disease	ENSG00000197746	PSAP	endogenous peptide	1
EFO_0000684	respiratory system disease	respiratory system disease	ENSG00000168229	PTGDR	GPCR	1
EFO_0000684	respiratory system disease	respiratory system disease	ENSG00000183134	PTGDR2	GPCR	1
EFO_0000319	cardiovascular disease	cardiovascular disease	ENSG00000160951	PTGER1	GPCR	1
EFO_0000512	reproductive system disease	reproductive system disease	ENSG00000160951	PTGER1	GPCR	1
EFO_0000319	cardiovascular disease	cardiovascular disease	ENSG00000125384	PTGER2	GPCR	1
EFO_0000512	reproductive system disease	reproductive system disease	ENSG00000125384	PTGER2	GPCR	1
EFO_0000405	digestive system disease	digestive system disease	ENSG00000050628	PTGER3	GPCR	1
EFO_0003948	gastroesophageal reflux disease	digestive system disease	ENSG00000050628	PTGER3	GPCR	1
EFO_0000589	metabolic disease	metabolic disease	ENSG00000050628	PTGER3	GPCR	1
EFO_0000616	neoplasm	neoplasm	ENSG00000050628	PTGER3	GPCR	1
EFO_0000512	reproductive system disease	reproductive system disease	ENSG00000050628	PTGER3	GPCR	1
EFO_0000319	cardiovascular disease	cardiovascular disease	ENSG00000122420	PTGFR	GPCR	1
EFO_0000537	hypertension	cardiovascular disease	ENSG00000122420	PTGFR	GPCR	1
EFO_1001069	ocular hypertension	cardiovascular disease	ENSG00000122420	PTGFR	GPCR	1
EFO_0003966	eye disease	eye disease	ENSG00000122420	PTGFR	GPCR	1
EFO_0000508	genetic disorder	genetic disorder	ENSG00000122420	PTGFR	GPCR	1
EFO_0000524	head disease	head disease	ENSG00000122420	PTGFR	GPCR	1
EFO_0000540	immune system disease	immune system disease	ENSG00000122420	PTGFR	GPCR	1
EFO_0000589	metabolic disease	metabolic disease	ENSG00000122420	PTGFR	GPCR	1
EFO_0000618	nervous system disease	nervous system disease	ENSG00000122420	PTGFR	GPCR	1
EFO_0000701	skin disease	skin disease	ENSG00000122420	PTGFR	GPCR	1
EFO_0000319	cardiovascular disease	cardiovascular disease	ENSG00000160013	PTGIR	GPCR	1
EFO_0000537	hypertension	cardiovascular disease	ENSG00000160013	PTGIR	GPCR	1
EFO_0003827	pulmonary embolism	cardiovascular disease	ENSG00000160013	PTGIR	GPCR	1
EFO_0001361	pulmonary hypertension	cardiovascular disease	ENSG00000160013	PTGIR	GPCR	1
EFO_0004264	vascular disease	cardiovascular disease	ENSG00000160013	PTGIR	GPCR	1
EFO_0000508	genetic disorder	genetic disorder	ENSG00000160013	PTGIR	GPCR	1
EFO_0000589	metabolic disease	metabolic disease	ENSG00000160013	PTGIR	GPCR	1
EFO_0000684	respiratory system disease	respiratory system disease	ENSG00000160013	PTGIR	GPCR	1
EFO_0001379	endocrine system disease	endocrine system disease	ENSG00000152266	PTH	endogenous peptide	1
EFO_0003966	eye disease	eye disease	ENSG00000152266	PTH	endogenous peptide	1
EFO_0000508	genetic disorder	genetic disorder	ENSG00000152266	PTH	endogenous peptide	1
EFO_0000589	metabolic disease	metabolic disease	ENSG00000152266	PTH	endogenous peptide	1
EFO_0000508	genetic disorder	genetic disorder	ENSG00000160801	PTH1R	GPCR	1
EFO_0000540	immune system disease	immune system disease	ENSG00000160801	PTH1R	GPCR	1
EFO_0002461	skeletal system disease	skeletal system disease	ENSG00000160801	PTH1R	GPCR	1
EFO_0000508	genetic disorder	genetic disorder	ENSG00000087494	PTHLH	endogenous peptide	1
EFO_0002461	skeletal system disease	skeletal system disease	ENSG00000087494	PTHLH	endogenous peptide	1
EFO_0005741	infectious disease	infectious disease	ENSG00000136238	RAC1	endogenous peptide	1
EFO_0000508	genetic disorder	genetic disorder	ENSG00000128340	RAC2	endogenous peptide	1
EFO_0000540	immune system disease	immune system disease	ENSG00000128340	RAC2	endogenous peptide	1
EFO_0003966	eye disease	eye disease	ENSG00000139687	RB1	endogenous peptide	1
EFO_0000508	genetic disorder	genetic disorder	ENSG00000139687	RB1	endogenous peptide	1
EFO_0000616	neoplasm	neoplasm	ENSG00000139687	RB1	endogenous peptide	1
EFO_0000618	nervous system disease	nervous system disease	ENSG00000139687	RB1	endogenous peptide	1
EFO_0000508	genetic disorder	genetic disorder	ENSG00000105372	RPS19	endogenous peptide	1
EFO_0005803	hematological system disease	hematological system disease	ENSG00000105372	RPS19	endogenous peptide	1
EFO_0000589	metabolic disease	metabolic disease	ENSG00000105372	RPS19	endogenous peptide	1
EFO_0001379	endocrine system disease	endocrine system disease	ENSG00000169218	RSPO1	endogenous peptide	1
EFO_0000508	genetic disorder	genetic disorder	ENSG00000169218	RSPO1	endogenous peptide	1
EFO_0000512	reproductive system disease	reproductive system disease	ENSG00000169218	RSPO1	endogenous peptide	1
EFO_0000701	skin disease	skin disease	ENSG00000169218	RSPO1	endogenous peptide	1
EFO_0000405	digestive system disease	digestive system disease	ENSG00000146374	RSPO3	endogenous peptide	1
EFO_0000616	neoplasm	neoplasm	ENSG00000146374	RSPO3	endogenous peptide	1
EFO_0000508	genetic disorder	genetic disorder	ENSG00000101282	RSPO4	endogenous peptide	1
EFO_0000701	skin disease	skin disease	ENSG00000101282	RSPO4	endogenous peptide	1
EFO_0000319	cardiovascular disease	cardiovascular disease	ENSG00000171509	RXFP1	GPCR	1
EFO_0000319	cardiovascular disease	cardiovascular disease	ENSG00000133105	RXFP2	GPCR	1
EFO_0000512	reproductive system disease	reproductive system disease	ENSG00000133105	RXFP2	GPCR	1
EFO_0000540	immune system disease	immune system disease	ENSG00000170989	S1PR1	GPCR	1
EFO_0000618	nervous system disease	nervous system disease	ENSG00000170989	S1PR1	GPCR	1
EFO_0000508	genetic disorder	genetic disorder	ENSG00000267534	S1PR2	GPCR	1
EFO_0000540	immune system disease	immune system disease	ENSG00000267534	S1PR2	GPCR	1
EFO_0000618	nervous system disease	nervous system disease	ENSG00000267534	S1PR2	GPCR	1
EFO_0000540	immune system disease	immune system disease	ENSG00000213694	S1PR3	GPCR	1
EFO_0000618	nervous system disease	nervous system disease	ENSG00000213694	S1PR3	GPCR	1
EFO_0000540	immune system disease	immune system disease	ENSG00000125910	S1PR4	GPCR	1
EFO_0000618	nervous system disease	nervous system disease	ENSG00000125910	S1PR4	GPCR	1
EFO_0000540	immune system disease	immune system disease	ENSG00000180739	S1PR5	GPCR	1
EFO_0000618	nervous system disease	nervous system disease	ENSG00000180739	S1PR5	GPCR	1
Orphanet_85443	AL amyloidosis	cardiovascular disease	ENSG00000173432	SAA1	endogenous peptide	1
EFO_0000319	cardiovascular disease	cardiovascular disease	ENSG00000173432	SAA1	endogenous peptide	1
EFO_0003777	heart disease	cardiovascular disease	ENSG00000173432	SAA1	endogenous peptide	1
Orphanet_99739	Rare familial disorder with hypertrophic cardiomyopathy	cardiovascular disease	ENSG00000173432	SAA1	endogenous peptide	1
Orphanet_98054	Rare genetic cardiac disease	cardiovascular disease	ENSG00000173432	SAA1	endogenous peptide	1
EFO_0000508	genetic disorder	genetic disorder	ENSG00000173432	SAA1	endogenous peptide	1
EFO_0007169	biliary dyskinesia	digestive system disease	ENSG00000080293	SCTR	GPCR	1
EFO_0000405	digestive system disease	digestive system disease	ENSG00000080293	SCTR	GPCR	1
EFO_0003832	gallbladder disease	digestive system disease	ENSG00000080293	SCTR	GPCR	1
EFO_0000616	neoplasm	neoplasm	ENSG00000128602	SMO	GPCR	1
EFO_0000508	genetic disorder	genetic disorder	ENSG00000167941	SOST	endogenous peptide	1
EFO_0002461	skeletal system disease	skeletal system disease	ENSG00000167941	SOST	endogenous peptide	1
EFO_0001422	cirrhosis of liver	digestive system disease	ENSG00000139874	SSTR1	GPCR	1
EFO_0000405	digestive system disease	digestive system disease	ENSG00000139874	SSTR1	GPCR	1
EFO_0001421	liver disease	digestive system disease	ENSG00000139874	SSTR1	GPCR	1
EFO_0001379	endocrine system disease	endocrine system disease	ENSG00000139874	SSTR1	GPCR	1
EFO_0000508	genetic disorder	genetic disorder	ENSG00000139874	SSTR1	GPCR	1
EFO_0000616	neoplasm	neoplasm	ENSG00000139874	SSTR1	GPCR	1
EFO_0000618	nervous system disease	nervous system disease	ENSG00000139874	SSTR1	GPCR	1
EFO_0001422	cirrhosis of liver	digestive system disease	ENSG00000180616	SSTR2	GPCR	1
EFO_0000405	digestive system disease	digestive system disease	ENSG00000180616	SSTR2	GPCR	1
EFO_0001421	liver disease	digestive system disease	ENSG00000180616	SSTR2	GPCR	1
EFO_0001379	endocrine system disease	endocrine system disease	ENSG00000180616	SSTR2	GPCR	1
EFO_0000508	genetic disorder	genetic disorder	ENSG00000180616	SSTR2	GPCR	1
EFO_0000616	neoplasm	neoplasm	ENSG00000180616	SSTR2	GPCR	1
EFO_0000618	nervous system disease	nervous system disease	ENSG00000180616	SSTR2	GPCR	1
EFO_0001422	cirrhosis of liver	digestive system disease	ENSG00000278195	SSTR3	GPCR	1
EFO_0000405	digestive system disease	digestive system disease	ENSG00000278195	SSTR3	GPCR	1
EFO_0001421	liver disease	digestive system disease	ENSG00000278195	SSTR3	GPCR	1
EFO_0001379	endocrine system disease	endocrine system disease	ENSG00000278195	SSTR3	GPCR	1
EFO_0000508	genetic disorder	genetic disorder	ENSG00000278195	SSTR3	GPCR	1
EFO_0000616	neoplasm	neoplasm	ENSG00000278195	SSTR3	GPCR	1
EFO_0000618	nervous system disease	nervous system disease	ENSG00000278195	SSTR3	GPCR	1
EFO_0001422	cirrhosis of liver	digestive system disease	ENSG00000132671	SSTR4	GPCR	1
EFO_0000405	digestive system disease	digestive system disease	ENSG00000132671	SSTR4	GPCR	1
EFO_0001421	liver disease	digestive system disease	ENSG00000132671	SSTR4	GPCR	1
EFO_0001379	endocrine system disease	endocrine system disease	ENSG00000132671	SSTR4	GPCR	1
EFO_0000508	genetic disorder	genetic disorder	ENSG00000132671	SSTR4	GPCR	1
EFO_0000616	neoplasm	neoplasm	ENSG00000132671	SSTR4	GPCR	1
EFO_0001422	cirrhosis of liver	digestive system disease	ENSG00000162009	SSTR5	GPCR	1
EFO_0000405	digestive system disease	digestive system disease	ENSG00000162009	SSTR5	GPCR	1
EFO_0001421	liver disease	digestive system disease	ENSG00000162009	SSTR5	GPCR	1
EFO_0001379	endocrine system disease	endocrine system disease	ENSG00000162009	SSTR5	GPCR	1
EFO_0000508	genetic disorder	genetic disorder	ENSG00000162009	SSTR5	GPCR	1
EFO_0000616	neoplasm	neoplasm	ENSG00000162009	SSTR5	GPCR	1
EFO_0001379	endocrine system disease	endocrine system disease	ENSG00000166863	TAC3	endogenous peptide	1
EFO_0000508	genetic disorder	genetic disorder	ENSG00000166863	TAC3	endogenous peptide	1
EFO_0000512	reproductive system disease	reproductive system disease	ENSG00000166863	TAC3	endogenous peptide	1
EFO_0000616	neoplasm	neoplasm	ENSG00000115353	TACR1	GPCR	1
EFO_0000405	digestive system disease	digestive system disease	ENSG00000075073	TACR2	GPCR	1
EFO_0001379	endocrine system disease	endocrine system disease	ENSG00000169836	TACR3	GPCR	1
EFO_0000508	genetic disorder	genetic disorder	ENSG00000169836	TACR3	GPCR	1
EFO_0000512	reproductive system disease	reproductive system disease	ENSG00000169836	TACR3	GPCR	1
EFO_0000508	genetic disorder	genetic disorder	ENSG00000006638	TBXA2R	GPCR	1
EFO_0005803	hematological system disease	hematological system disease	ENSG00000006638	TBXA2R	GPCR	1
EFO_0000508	genetic disorder	genetic disorder	ENSG00000105329	TGFB1	endogenous peptide	1
EFO_0002461	skeletal system disease	skeletal system disease	ENSG00000105329	TGFB1	endogenous peptide	1
EFO_0000319	cardiovascular disease	cardiovascular disease	ENSG00000092969	TGFB2	endogenous peptide	1
Orphanet_91387	Familial thoracic aortic aneurysm and aortic dissection	cardiovascular disease	ENSG00000092969	TGFB2	endogenous peptide	1
Orphanet_60030	Loeys-Dietz syndrome	cardiovascular disease	ENSG00000092969	TGFB2	endogenous peptide	1
Orphanet_285014	Rare disease with thoracic aortic aneurysm and aortic dissection	cardiovascular disease	ENSG00000092969	TGFB2	endogenous peptide	1
Orphanet_233655	Rare genetic vascular disease	cardiovascular disease	ENSG00000092969	TGFB2	endogenous peptide	1
EFO_0004264	vascular disease	cardiovascular disease	ENSG00000092969	TGFB2	endogenous peptide	1
EFO_0000508	genetic disorder	genetic disorder	ENSG00000092969	TGFB2	endogenous peptide	1
Orphanet_247	Arrhythmogenic right ventricular dysplasia	cardiovascular disease	ENSG00000119699	TGFB3	endogenous peptide	1
EFO_0000319	cardiovascular disease	cardiovascular disease	ENSG00000119699	TGFB3	endogenous peptide	1
Orphanet_217656	Familial isolated arrhythmogenic right ventricular dysplasia	cardiovascular disease	ENSG00000119699	TGFB3	endogenous peptide	1
EFO_0003777	heart disease	cardiovascular disease	ENSG00000119699	TGFB3	endogenous peptide	1
Orphanet_60030	Loeys-Dietz syndrome	cardiovascular disease	ENSG00000119699	TGFB3	endogenous peptide	1
Orphanet_285014	Rare disease with thoracic aortic aneurysm and aortic dissection	cardiovascular disease	ENSG00000119699	TGFB3	endogenous peptide	1
Orphanet_98054	Rare genetic cardiac disease	cardiovascular disease	ENSG00000119699	TGFB3	endogenous peptide	1
Orphanet_233655	Rare genetic vascular disease	cardiovascular disease	ENSG00000119699	TGFB3	endogenous peptide	1
EFO_1000012	Rienhoff syndrome	cardiovascular disease	ENSG00000119699	TGFB3	endogenous peptide	1
EFO_0004264	vascular disease	cardiovascular disease	ENSG00000119699	TGFB3	endogenous peptide	1
EFO_0000508	genetic disorder	genetic disorder	ENSG00000119699	TGFB3	endogenous peptide	1
EFO_0003966	eye disease	eye disease	ENSG00000100234	TIMP3	endogenous peptide	1
EFO_0000508	genetic disorder	genetic disorder	ENSG00000100234	TIMP3	endogenous peptide	1
EFO_0000319	cardiovascular disease	cardiovascular disease	ENSG00000232810	TNF	endogenous peptide	1
EFO_0003777	heart disease	cardiovascular disease	ENSG00000232810	TNF	endogenous peptide	1
EFO_0000537	hypertension	cardiovascular disease	ENSG00000232810	TNF	endogenous peptide	1
EFO_0000612	myocardial infarction	cardiovascular disease	ENSG00000232810	TNF	endogenous peptide	1
EFO_0004264	vascular disease	cardiovascular disease	ENSG00000232810	TNF	endogenous peptide	1
EFO_0000384	Crohn's disease	digestive system disease	ENSG00000232810	TNF	endogenous peptide	1
EFO_0000405	digestive system disease	digestive system disease	ENSG00000232810	TNF	endogenous peptide	1
EFO_0003767	inflammatory bowel disease	digestive system disease	ENSG00000232810	TNF	endogenous peptide	1
EFO_0000729	ulcerative colitis	digestive system disease	ENSG00000232810	TNF	endogenous peptide	1
EFO_0003966	eye disease	eye disease	ENSG00000232810	TNF	endogenous peptide	1
EFO_0000540	immune system disease	immune system disease	ENSG00000232810	TNF	endogenous peptide	1
EFO_0000589	metabolic disease	metabolic disease	ENSG00000232810	TNF	endogenous peptide	1
EFO_0000618	nervous system disease	nervous system disease	ENSG00000232810	TNF	endogenous peptide	1
EFO_0002461	skeletal system disease	skeletal system disease	ENSG00000232810	TNF	endogenous peptide	1
EFO_0000701	skin disease	skin disease	ENSG00000232810	TNF	endogenous peptide	1
EFO_0003966	eye disease	eye disease	ENSG00000120659	TNFSF11	endogenous peptide	1
EFO_0000508	genetic disorder	genetic disorder	ENSG00000120659	TNFSF11	endogenous peptide	1
EFO_0000540	immune system disease	immune system disease	ENSG00000120659	TNFSF11	endogenous peptide	1
EFO_0000616	neoplasm	neoplasm	ENSG00000120659	TNFSF11	endogenous peptide	1
EFO_0000512	reproductive system disease	reproductive system disease	ENSG00000120659	TNFSF11	endogenous peptide	1
EFO_0002461	skeletal system disease	skeletal system disease	ENSG00000120659	TNFSF11	endogenous peptide	1
EFO_0000540	immune system disease	immune system disease	ENSG00000102524	TNFSF13B	endogenous peptide	1
EFO_0002461	skeletal system disease	skeletal system disease	ENSG00000102524	TNFSF13B	endogenous peptide	1
EFO_0000384	Crohn's disease	digestive system disease	ENSG00000181634	TNFSF15	endogenous peptide	1
EFO_0000405	digestive system disease	digestive system disease	ENSG00000181634	TNFSF15	endogenous peptide	1
EFO_0003767	inflammatory bowel disease	digestive system disease	ENSG00000181634	TNFSF15	endogenous peptide	1
EFO_0000540	immune system disease	immune system disease	ENSG00000181634	TNFSF15	endogenous peptide	1
EFO_0000540	immune system disease	immune system disease	ENSG00000117586	TNFSF4	endogenous peptide	1
EFO_0002461	skeletal system disease	skeletal system disease	ENSG00000117586	TNFSF4	endogenous peptide	1
EFO_0001379	endocrine system disease	endocrine system disease	ENSG00000165409	TSHR	GPCR	1
EFO_0000508	genetic disorder	genetic disorder	ENSG00000165409	TSHR	GPCR	1
EFO_0000616	neoplasm	neoplasm	ENSG00000165409	TSHR	GPCR	1
EFO_0000319	cardiovascular disease	cardiovascular disease	ENSG00000112715	VEGFA	endogenous peptide	1
EFO_0005753	ocular vascular disease	cardiovascular disease	ENSG00000112715	VEGFA	endogenous peptide	1
EFO_0004288	colonic neoplasm	digestive system disease	ENSG00000112715	VEGFA	endogenous peptide	1
EFO_0000365	colorectal adenocarcinoma	digestive system disease	ENSG00000112715	VEGFA	endogenous peptide	1
EFO_0005842	colorectal cancer	digestive system disease	ENSG00000112715	VEGFA	endogenous peptide	1
EFO_0000405	digestive system disease	digestive system disease	ENSG00000112715	VEGFA	endogenous peptide	1
EFO_1001480	metastatic colorectal cancer	digestive system disease	ENSG00000112715	VEGFA	endogenous peptide	1
EFO_0003966	eye disease	eye disease	ENSG00000112715	VEGFA	endogenous peptide	1
EFO_0000524	head disease	head disease	ENSG00000112715	VEGFA	endogenous peptide	1
EFO_0003086	kidney disease	kidney disease	ENSG00000112715	VEGFA	endogenous peptide	1
EFO_0000589	metabolic disease	metabolic disease	ENSG00000112715	VEGFA	endogenous peptide	1
EFO_0000616	neoplasm	neoplasm	ENSG00000112715	VEGFA	endogenous peptide	1
EFO_0000618	nervous system disease	nervous system disease	ENSG00000112715	VEGFA	endogenous peptide	1
EFO_0000512	reproductive system disease	reproductive system disease	ENSG00000112715	VEGFA	endogenous peptide	1
EFO_0000684	respiratory system disease	respiratory system disease	ENSG00000112715	VEGFA	endogenous peptide	1
EFO_0003966	eye disease	eye disease	ENSG00000150630	VEGFC	endogenous peptide	1
EFO_0000508	genetic disorder	genetic disorder	ENSG00000150630	VEGFC	endogenous peptide	1
EFO_0000701	skin disease	skin disease	ENSG00000150630	VEGFC	endogenous peptide	1
EFO_0000508	genetic disorder	genetic disorder	ENSG00000110799	VWF	endogenous peptide	1
EFO_0005803	hematological system disease	hematological system disease	ENSG00000110799	VWF	endogenous peptide	1
EFO_0000616	neoplasm	neoplasm	ENSG00000156076	WIF1	endogenous peptide	1
EFO_0000508	genetic disorder	genetic disorder	ENSG00000125084	WNT1	endogenous peptide	1
EFO_0002461	skeletal system disease	skeletal system disease	ENSG00000125084	WNT1	endogenous peptide	1
EFO_0000508	genetic disorder	genetic disorder	ENSG00000135925	WNT10A	endogenous peptide	1
EFO_0000701	skin disease	skin disease	ENSG00000135925	WNT10A	endogenous peptide	1
EFO_0000508	genetic disorder	genetic disorder	ENSG00000169884	WNT10B	endogenous peptide	1
EFO_0002461	skeletal system disease	skeletal system disease	ENSG00000169884	WNT10B	endogenous peptide	1
EFO_0000508	genetic disorder	genetic disorder	ENSG00000108379	WNT3	endogenous peptide	1
EFO_0002461	skeletal system disease	skeletal system disease	ENSG00000108379	WNT3	endogenous peptide	1
EFO_0001379	endocrine system disease	endocrine system disease	ENSG00000162552	WNT4	endogenous peptide	1
EFO_0000508	genetic disorder	genetic disorder	ENSG00000162552	WNT4	endogenous peptide	1
EFO_0000512	reproductive system disease	reproductive system disease	ENSG00000162552	WNT4	endogenous peptide	1
EFO_0000508	genetic disorder	genetic disorder	ENSG00000114251	WNT5A	endogenous peptide	1
EFO_0002461	skeletal system disease	skeletal system disease	ENSG00000114251	WNT5A	endogenous peptide	1
EFO_0000508	genetic disorder	genetic disorder	ENSG00000154764	WNT7A	endogenous peptide	1
EFO_0002461	skeletal system disease	skeletal system disease	ENSG00000154764	WNT7A	endogenous peptide	1
EFO_0000508	genetic disorder	genetic disorder	ENSG00000134684	YARS	endogenous peptide	1
EFO_0000618	nervous system disease	nervous system disease	ENSG00000134684	YARS	endogenous peptide	1
EFO_0000616	neoplasm	neoplasm	ENSG00000147655	RSPO2	endogenous peptide	0.999552
EFO_0000684	respiratory system disease	respiratory system disease	ENSG00000168539	CHRM1	GPCR	0.997721
EFO_0000616	neoplasm	neoplasm	ENSG00000120217	CD274	endogenous peptide	0.997454
EFO_0001379	endocrine system disease	endocrine system disease	ENSG00000128271	ADORA2A	GPCR	0.99593
EFO_0003966	eye disease	eye disease	ENSG00000149295	DRD2	GPCR	0.995343
EFO_0000618	nervous system disease	nervous system disease	ENSG00000162009	SSTR5	GPCR	0.994271
EFO_0000405	digestive system disease	digestive system disease	ENSG00000171522	PTGER4	GPCR	0.989344
EFO_0000616	neoplasm	neoplasm	ENSG00000149295	DRD2	GPCR	0.988846
EFO_0000405	digestive system disease	digestive system disease	ENSG00000121966	CXCR4	GPCR	0.988136
EFO_0001421	liver disease	digestive system disease	ENSG00000126895	AVPR2	GPCR	0.985595
EFO_0000555	irritable bowel syndrome	digestive system disease	ENSG00000075073	TACR2	GPCR	0.984145
EFO_0000319	cardiovascular disease	cardiovascular disease	ENSG00000143126	CELSR2	GPCR	0.983905
EFO_0000319	cardiovascular disease	cardiovascular disease	ENSG00000125538	IL1B	endogenous peptide	0.981703
EFO_0001422	cirrhosis of liver	digestive system disease	ENSG00000126895	AVPR2	GPCR	0.981439
EFO_0001379	endocrine system disease	endocrine system disease	ENSG00000168036	CTNNB1	endogenous peptide	0.98097
EFO_0003144	heart failure	cardiovascular disease	ENSG00000163485	ADORA1	GPCR	0.978833
EFO_0001379	endocrine system disease	endocrine system disease	ENSG00000169313	P2RY12	GPCR	0.978597
EFO_0004288	colonic neoplasm	digestive system disease	ENSG00000168036	CTNNB1	endogenous peptide	0.977576
EFO_0001379	endocrine system disease	endocrine system disease	ENSG00000108821	COL1A1	endogenous peptide	0.97611
EFO_0000540	immune system disease	immune system disease	ENSG00000140030	GPR65	GPCR	0.975059
EFO_0003777	heart disease	cardiovascular disease	ENSG00000171509	RXFP1	GPCR	0.972694
EFO_0001379	endocrine system disease	endocrine system disease	ENSG00000139687	RB1	endogenous peptide	0.970235
EFO_0004264	vascular disease	cardiovascular disease	ENSG00000125538	IL1B	endogenous peptide	0.968609
EFO_0000512	reproductive system disease	reproductive system disease	ENSG00000151617	EDNRA	GPCR	0.966133
EFO_0003777	heart disease	cardiovascular disease	ENSG00000143126	CELSR2	GPCR	0.965929
EFO_0003086	kidney disease	kidney disease	ENSG00000162009	SSTR5	GPCR	0.963253
EFO_0000540	immune system disease	immune system disease	ENSG00000171522	PTGER4	GPCR	0.961951
EFO_0005842	colorectal cancer	digestive system disease	ENSG00000119630	PGF	endogenous peptide	0.96057
EFO_0000589	metabolic disease	metabolic disease	ENSG00000176697	BDNF	endogenous peptide	0.956845
EFO_0000589	metabolic disease	metabolic disease	ENSG00000278195	SSTR3	GPCR	0.956692
EFO_0003086	kidney disease	kidney disease	ENSG00000180616	SSTR2	GPCR	0.956378
EFO_0000508	genetic disorder	genetic disorder	ENSG00000113525	IL5	endogenous peptide	0.955842
EFO_0000616	neoplasm	neoplasm	ENSG00000168539	CHRM1	GPCR	0.955635
EFO_0000512	reproductive system disease	reproductive system disease	ENSG00000157168	NRG1	endogenous peptide	0.95518
EFO_0000616	neoplasm	neoplasm	ENSG00000182162	P2RY8	GPCR	0.954915
EFO_0000684	respiratory system disease	respiratory system disease	ENSG00000157168	NRG1	endogenous peptide	0.952908
EFO_0000373	congestive heart failure	cardiovascular disease	ENSG00000163485	ADORA1	GPCR	0.952778
EFO_0000512	reproductive system disease	reproductive system disease	ENSG00000104899	AMH	endogenous peptide	0.952134
EFO_0000684	respiratory system disease	respiratory system disease	ENSG00000139687	RB1	endogenous peptide	0.951807
EFO_0000405	digestive system disease	digestive system disease	ENSG00000096384	HSP90AB1	endogenous peptide	0.94983
EFO_0000524	head disease	head disease	ENSG00000108821	COL1A1	endogenous peptide	0.94978
EFO_0005803	hematological system disease	hematological system disease	ENSG00000139687	RB1	endogenous peptide	0.94967
EFO_0000405	digestive system disease	digestive system disease	ENSG00000139687	RB1	endogenous peptide	0.948451
EFO_0000508	genetic disorder	genetic disorder	ENSG00000150594	ADRA2A	GPCR	0.947653
EFO_0000405	digestive system disease	digestive system disease	ENSG00000120217	CD274	endogenous peptide	0.94546
EFO_0000684	respiratory system disease	respiratory system disease	ENSG00000108821	COL1A1	endogenous peptide	0.943271
EFO_0000405	digestive system disease	digestive system disease	ENSG00000144476	ACKR3	GPCR	0.942576
EFO_0000589	metabolic disease	metabolic disease	ENSG00000139874	SSTR1	GPCR	0.942558
EFO_0000701	skin disease	skin disease	ENSG00000168398	BDKRB2	GPCR	0.941021
EFO_0000540	immune system disease	immune system disease	ENSG00000108688	CCL7	endogenous peptide	0.940222
EFO_0005803	hematological system disease	hematological system disease	ENSG00000113525	IL5	endogenous peptide	0.939309
EFO_0003144	heart failure	cardiovascular disease	ENSG00000171509	RXFP1	GPCR	0.938641
EFO_0000684	respiratory system disease	respiratory system disease	ENSG00000156076	WIF1	endogenous peptide	0.937295
EFO_0000405	digestive system disease	digestive system disease	ENSG00000157168	NRG1	endogenous peptide	0.934863
EFO_0000616	neoplasm	neoplasm	ENSG00000136238	RAC1	endogenous peptide	0.93435
EFO_0000616	neoplasm	neoplasm	ENSG00000115008	IL1A	endogenous peptide	0.93408
EFO_0000589	metabolic disease	metabolic disease	ENSG00000162009	SSTR5	GPCR	0.933284
EFO_0000405	digestive system disease	digestive system disease	ENSG00000140030	GPR65	GPCR	0.933157
EFO_0003777	heart disease	cardiovascular disease	ENSG00000133105	RXFP2	GPCR	0.932954
EFO_0000405	digestive system disease	digestive system disease	ENSG00000147655	RSPO2	endogenous peptide	0.931784
EFO_1001480	metastatic colorectal cancer	digestive system disease	ENSG00000119630	PGF	endogenous peptide	0.931384
EFO_0001421	liver disease	digestive system disease	ENSG00000128271	ADORA2A	GPCR	0.931156
EFO_0000508	genetic disorder	genetic disorder	ENSG00000104899	AMH	endogenous peptide	0.930845
EFO_0003144	heart failure	cardiovascular disease	ENSG00000133105	RXFP2	GPCR	0.930484
EFO_0001421	liver disease	digestive system disease	ENSG00000170425	ADORA2B	GPCR	0.930156
EFO_0005741	infectious disease	infectious disease	ENSG00000082556	OPRK1	GPCR	0.929278
EFO_0000524	head disease	head disease	ENSG00000180616	SSTR2	GPCR	0.928973
EFO_0001421	liver disease	digestive system disease	ENSG00000168036	CTNNB1	endogenous peptide	0.928881
EFO_0000405	digestive system disease	digestive system disease	ENSG00000128602	SMO	GPCR	0.928325
EFO_0000616	neoplasm	neoplasm	ENSG00000109471	IL2	endogenous peptide	0.927684
EFO_0000405	digestive system disease	digestive system disease	ENSG00000156076	WIF1	endogenous peptide	0.926352
EFO_0003966	eye disease	eye disease	ENSG00000180616	SSTR2	GPCR	0.92594
EFO_0000405	digestive system disease	digestive system disease	ENSG00000080824	HSP90AA1	endogenous peptide	0.925438
EFO_0000365	colorectal adenocarcinoma	digestive system disease	ENSG00000168036	CTNNB1	endogenous peptide	0.925414
EFO_0003966	eye disease	eye disease	ENSG00000139874	SSTR1	GPCR	0.925266
EFO_0000512	reproductive system disease	reproductive system disease	ENSG00000139687	RB1	endogenous peptide	0.921797
EFO_0000405	digestive system disease	digestive system disease	ENSG00000197272	IL27	endogenous peptide	0.921256
EFO_0000684	respiratory system disease	respiratory system disease	ENSG00000232810	TNF	endogenous peptide	0.920715
EFO_0003777	heart disease	cardiovascular disease	ENSG00000136160	EDNRB	GPCR	0.91928
EFO_0001379	endocrine system disease	endocrine system disease	ENSG00000157168	NRG1	endogenous peptide	0.919125
EFO_0000536	hyperplasia	neoplasm	ENSG00000109163	GNRHR	GPCR	0.919061
EFO_0000373	congestive heart failure	cardiovascular disease	ENSG00000169252	ADRB2	GPCR	0.917934
EFO_0005803	hematological system disease	hematological system disease	ENSG00000168036	CTNNB1	endogenous peptide	0.917501
EFO_0000618	nervous system disease	nervous system disease	ENSG00000106804	C5	endogenous peptide	0.917349
EFO_0000618	nervous system disease	nervous system disease	ENSG00000118432	CNR1	GPCR	0.917089
EFO_0001645	coronary heart disease	cardiovascular disease	ENSG00000143126	CELSR2	GPCR	0.916526
EFO_0000405	digestive system disease	digestive system disease	ENSG00000139219	COL2A1	endogenous peptide	0.914189
EFO_0005252	orthostatic hypotension	cardiovascular disease	ENSG00000150594	ADRA2A	GPCR	0.912672
EFO_0005252	orthostatic hypotension	cardiovascular disease	ENSG00000274286	ADRA2B	GPCR	0.912672
EFO_0005252	orthostatic hypotension	cardiovascular disease	ENSG00000184160	ADRA2C	GPCR	0.912672
EFO_0005803	hematological system disease	hematological system disease	ENSG00000121966	CXCR4	GPCR	0.911849
EFO_0000540	immune system disease	immune system disease	ENSG00000180871	CXCR2	GPCR	0.911493
EFO_0000616	neoplasm	neoplasm	ENSG00000181104	F2R	GPCR	0.911466
EFO_0000713	subarachnoid hemorrhage	cardiovascular disease	ENSG00000151617	EDNRA	GPCR	0.911065
EFO_0000275	atrial fibrillation	cardiovascular disease	ENSG00000170425	ADORA2B	GPCR	0.91072
EFO_0004269	cardiac arrhythmia	cardiovascular disease	ENSG00000170425	ADORA2B	GPCR	0.91072
EFO_0001379	endocrine system disease	endocrine system disease	ENSG00000112715	VEGFA	endogenous peptide	0.908947
EFO_0000684	respiratory system disease	respiratory system disease	ENSG00000168036	CTNNB1	endogenous peptide	0.908419
EFO_0000540	immune system disease	immune system disease	ENSG00000197272	IL27	endogenous peptide	0.90819
EFO_0005252	orthostatic hypotension	cardiovascular disease	ENSG00000188778	ADRB3	GPCR	0.907472
EFO_1000018	bladder disease	bladder disease	ENSG00000232810	TNF	endogenous peptide	0.907148
EFO_0000618	nervous system disease	nervous system disease	ENSG00000137745	MMP13	endogenous peptide	0.90593
EFO_0003086	kidney disease	kidney disease	ENSG00000121966	CXCR4	GPCR	0.905344
EFO_0000508	genetic disorder	genetic disorder	ENSG00000232810	TNF	endogenous peptide	0.905071
EFO_0000512	reproductive system disease	reproductive system disease	ENSG00000080824	HSP90AA1	endogenous peptide	0.90443
EFO_0003767	inflammatory bowel disease	digestive system disease	ENSG00000140030	GPR65	GPCR	0.903664
EFO_0000729	ulcerative colitis	digestive system disease	ENSG00000181634	TNFSF15	endogenous peptide	0.902154
EFO_0003767	inflammatory bowel disease	digestive system disease	ENSG00000197272	IL27	endogenous peptide	0.900972
EFO_0000540	immune system disease	immune system disease	ENSG00000132975	GPR12	GPCR	0.900831
EFO_0003767	inflammatory bowel disease	digestive system disease	ENSG00000171522	PTGER4	GPCR	0.899762
EFO_0000512	reproductive system disease	reproductive system disease	ENSG00000108821	COL1A1	endogenous peptide	0.898102
EFO_0000373	congestive heart failure	cardiovascular disease	ENSG00000171873	ADRA1D	GPCR	0.897911
EFO_0001379	endocrine system disease	endocrine system disease	ENSG00000139219	COL2A1	endogenous peptide	0.897715
EFO_0000275	atrial fibrillation	cardiovascular disease	ENSG00000163485	ADORA1	GPCR	0.897222
EFO_0004269	cardiac arrhythmia	cardiovascular disease	ENSG00000163485	ADORA1	GPCR	0.897222
EFO_0003780	Behcet's syndrome	cardiovascular disease	ENSG00000232810	TNF	endogenous peptide	0.896869
EFO_0001379	endocrine system disease	endocrine system disease	ENSG00000144476	ACKR3	GPCR	0.895616
EFO_0000373	congestive heart failure	cardiovascular disease	ENSG00000188778	ADRB3	GPCR	0.893011
EFO_0003144	heart failure	cardiovascular disease	ENSG00000136160	EDNRB	GPCR	0.89271
EFO_0003897	stomach neoplasm	digestive system disease	ENSG00000168036	CTNNB1	endogenous peptide	0.8915
EFO_0003144	heart failure	cardiovascular disease	ENSG00000151617	EDNRA	GPCR	0.89118
EFO_0000618	nervous system disease	nervous system disease	ENSG00000168036	CTNNB1	endogenous peptide	0.89008
EFO_0000405	digestive system disease	digestive system disease	ENSG00000132975	GPR12	GPCR	0.887415
EFO_1001345	Hepatitis, Alcoholic	digestive system disease	ENSG00000128271	ADORA2A	GPCR	0.886111
EFO_1001345	Hepatitis, Alcoholic	digestive system disease	ENSG00000170425	ADORA2B	GPCR	0.886111
EFO_0000373	congestive heart failure	cardiovascular disease	ENSG00000120907	ADRA1A	GPCR	0.886111
EFO_0000373	congestive heart failure	cardiovascular disease	ENSG00000170214	ADRA1B	GPCR	0.886111
EFO_0000524	head disease	head disease	ENSG00000139874	SSTR1	GPCR	0.88475
EFO_0002461	skeletal system disease	skeletal system disease	ENSG00000196639	HRH1	GPCR	0.884326
EFO_0000589	metabolic disease	metabolic disease	ENSG00000180616	SSTR2	GPCR	0.884018
EFO_0000729	ulcerative colitis	digestive system disease	ENSG00000136634	IL10	endogenous peptide	0.88316
EFO_0000616	neoplasm	neoplasm	ENSG00000151577	DRD3	GPCR	0.882995
EFO_0000684	respiratory system disease	respiratory system disease	ENSG00000121966	CXCR4	GPCR	0.882768
EFO_0000540	immune system disease	immune system disease	ENSG00000100311	PDGFB	endogenous peptide	0.880542
EFO_0000405	digestive system disease	digestive system disease	ENSG00000108688	CCL7	endogenous peptide	0.879608
EFO_0000405	digestive system disease	digestive system disease	ENSG00000165409	TSHR	GPCR	0.878922
EFO_0000384	Crohn's disease	digestive system disease	ENSG00000171522	PTGER4	GPCR	0.878812
EFO_0000589	metabolic disease	metabolic disease	ENSG00000132671	SSTR4	GPCR	0.8787
EFO_0001379	endocrine system disease	endocrine system disease	ENSG00000168621	GDNF	endogenous peptide	0.877217
EFO_0003966	eye disease	eye disease	ENSG00000278195	SSTR3	GPCR	0.8765
EFO_0000405	digestive system disease	digestive system disease	ENSG00000113302	IL12B	endogenous peptide	0.87508
EFO_0000275	atrial fibrillation	cardiovascular disease	ENSG00000128271	ADORA2A	GPCR	0.875
EFO_0004269	cardiac arrhythmia	cardiovascular disease	ENSG00000128271	ADORA2A	GPCR	0.875
EFO_0000275	atrial fibrillation	cardiovascular disease	ENSG00000282608	ADORA3	GPCR	0.875
EFO_0004269	cardiac arrhythmia	cardiovascular disease	ENSG00000282608	ADORA3	GPCR	0.875
EFO_0000524	head disease	head disease	ENSG00000278195	SSTR3	GPCR	0.875
EFO_0003966	eye disease	eye disease	ENSG00000132671	SSTR4	GPCR	0.875
EFO_0000524	head disease	head disease	ENSG00000132671	SSTR4	GPCR	0.875
EFO_0003966	eye disease	eye disease	ENSG00000162009	SSTR5	GPCR	0.875
EFO_0000524	head disease	head disease	ENSG00000162009	SSTR5	GPCR	0.875
EFO_0000589	metabolic disease	metabolic disease	ENSG00000134640	MTNR1B	GPCR	0.874611
EFO_0005741	infectious disease	infectious disease	ENSG00000232810	TNF	endogenous peptide	0.874581
EFO_0001379	endocrine system disease	endocrine system disease	ENSG00000147655	RSPO2	endogenous peptide	0.873151
EFO_0003966	eye disease	eye disease	ENSG00000187498	COL4A1	endogenous peptide	0.87299
EFO_0000701	skin disease	skin disease	ENSG00000139687	RB1	endogenous peptide	0.872541
EFO_0000616	neoplasm	neoplasm	ENSG00000102468	HTR2A	GPCR	0.872147
EFO_0003767	inflammatory bowel disease	digestive system disease	ENSG00000108688	CCL7	endogenous peptide	0.871876
EFO_0001421	liver disease	digestive system disease	ENSG00000108821	COL1A1	endogenous peptide	0.871669
EFO_0003767	inflammatory bowel disease	digestive system disease	ENSG00000113302	IL12B	endogenous peptide	0.869714
EFO_0000540	immune system disease	immune system disease	ENSG00000111537	IFNG	endogenous peptide	0.868262
EFO_0000684	respiratory system disease	respiratory system disease	ENSG00000145777	TSLP	endogenous peptide	0.867853
EFO_0000508	genetic disorder	genetic disorder	ENSG00000184160	ADRA2C	GPCR	0.866515
EFO_0000616	neoplasm	neoplasm	ENSG00000147246	HTR2C	GPCR	0.866006
EFO_0000405	digestive system disease	digestive system disease	ENSG00000008300	CELSR3	GPCR	0.865932
EFO_0003897	stomach neoplasm	digestive system disease	ENSG00000096384	HSP90AB1	endogenous peptide	0.864765
EFO_0003086	kidney disease	kidney disease	ENSG00000139687	RB1	endogenous peptide	0.864747
EFO_0000512	reproductive system disease	reproductive system disease	ENSG00000165409	TSHR	GPCR	0.864356
EFO_0000405	digestive system disease	digestive system disease	ENSG00000136238	RAC1	endogenous peptide	0.864341
EFO_0000182	hepatocellular carcinoma	digestive system disease	ENSG00000168036	CTNNB1	endogenous peptide	0.862347
EFO_0005803	hematological system disease	hematological system disease	ENSG00000181104	F2R	GPCR	0.86169
EFO_0003966	eye disease	eye disease	ENSG00000168542	COL3A1	endogenous peptide	0.86106
EFO_0003966	eye disease	eye disease	ENSG00000115414	FN1	endogenous peptide	0.860607
EFO_0000684	respiratory system disease	respiratory system disease	ENSG00000139219	COL2A1	endogenous peptide	0.859823
EFO_0001379	endocrine system disease	endocrine system disease	ENSG00000128602	SMO	GPCR	0.859539
EFO_0003767	inflammatory bowel disease	digestive system disease	ENSG00000132975	GPR12	GPCR	0.852056
EFO_0003966	eye disease	eye disease	ENSG00000108821	COL1A1	endogenous peptide	0.850892
EFO_0002916	esophageal carcinoma	digestive system disease	ENSG00000108821	COL1A1	endogenous peptide	0.849851
EFO_0000701	skin disease	skin disease	ENSG00000096384	HSP90AB1	endogenous peptide	0.848859
EFO_0005741	infectious disease	infectious disease	ENSG00000181634	TNFSF15	endogenous peptide	0.845816
EFO_0001379	endocrine system disease	endocrine system disease	ENSG00000133019	CHRM3	GPCR	0.845392
EFO_0000512	reproductive system disease	reproductive system disease	ENSG00000144476	ACKR3	GPCR	0.844399
EFO_0000701	skin disease	skin disease	ENSG00000168621	GDNF	endogenous peptide	0.843801
EFO_0000684	respiratory system disease	respiratory system disease	ENSG00000128602	SMO	GPCR	0.843263
EFO_0000512	reproductive system disease	reproductive system disease	ENSG00000168621	GDNF	endogenous peptide	0.842347
EFO_0000701	skin disease	skin disease	ENSG00000080824	HSP90AA1	endogenous peptide	0.842198
EFO_0003897	stomach neoplasm	digestive system disease	ENSG00000146374	RSPO3	endogenous peptide	0.841292
EFO_0003086	kidney disease	kidney disease	ENSG00000108821	COL1A1	endogenous peptide	0.840769
EFO_0000684	respiratory system disease	respiratory system disease	ENSG00000144476	ACKR3	GPCR	0.840307
EFO_0001421	liver disease	digestive system disease	ENSG00000139687	RB1	endogenous peptide	0.839525
EFO_0000589	metabolic disease	metabolic disease	ENSG00000010310	GIPR	GPCR	0.83906
EFO_0005803	hematological system disease	hematological system disease	ENSG00000108821	COL1A1	endogenous peptide	0.838788
EFO_0000319	cardiovascular disease	cardiovascular disease	ENSG00000136634	IL10	endogenous peptide	0.838421
EFO_0000701	skin disease	skin disease	ENSG00000100311	PDGFB	endogenous peptide	0.835463
EFO_0000618	nervous system disease	nervous system disease	ENSG00000144891	AGTR1	GPCR	0.835275
EFO_0003767	inflammatory bowel disease	digestive system disease	ENSG00000100311	PDGFB	endogenous peptide	0.834379
EFO_0002916	esophageal carcinoma	digestive system disease	ENSG00000139687	RB1	endogenous peptide	0.834225
EFO_0003897	stomach neoplasm	digestive system disease	ENSG00000157168	NRG1	endogenous peptide	0.833753
EFO_0004264	vascular disease	cardiovascular disease	ENSG00000136634	IL10	endogenous peptide	0.832502
EFO_0000405	digestive system disease	digestive system disease	ENSG00000168811	IL12A	endogenous peptide	0.831613
EFO_0004264	vascular disease	cardiovascular disease	ENSG00000274286	ADRA2B	GPCR	0.831013
EFO_0000405	digestive system disease	digestive system disease	ENSG00000109471	IL2	endogenous peptide	0.829708
EFO_0000684	respiratory system disease	respiratory system disease	ENSG00000096384	HSP90AB1	endogenous peptide	0.829026
EFO_0003767	inflammatory bowel disease	digestive system disease	ENSG00000008300	CELSR3	GPCR	0.828998
EFO_0000540	immune system disease	immune system disease	ENSG00000008300	CELSR3	GPCR	0.828998
EFO_0003966	eye disease	eye disease	ENSG00000282608	ADORA3	GPCR	0.828551
EFO_0000405	digestive system disease	digestive system disease	ENSG00000113525	IL5	endogenous peptide	0.828418
EFO_0000508	genetic disorder	genetic disorder	ENSG00000180914	OXTR	GPCR	0.827262
EFO_0002916	esophageal carcinoma	digestive system disease	ENSG00000157168	NRG1	endogenous peptide	0.826229
EFO_0000729	ulcerative colitis	digestive system disease	ENSG00000178623	GPR35	GPCR	0.824745
EFO_0000540	immune system disease	immune system disease	ENSG00000183134	PTGDR2	GPCR	0.823609
EFO_0000684	respiratory system disease	respiratory system disease	ENSG00000146374	RSPO3	endogenous peptide	0.823498
EFO_0000508	genetic disorder	genetic disorder	ENSG00000147246	HTR2C	GPCR	0.82327
EFO_0000405	digestive system disease	digestive system disease	ENSG00000111537	IFNG	endogenous peptide	0.822151
EFO_0005803	hematological system disease	hematological system disease	ENSG00000128602	SMO	GPCR	0.821936
EFO_0001379	endocrine system disease	endocrine system disease	ENSG00000080293	SCTR	GPCR	0.821429
EFO_1000018	bladder disease	bladder disease	ENSG00000139687	RB1	endogenous peptide	0.821319
EFO_0004288	colonic neoplasm	digestive system disease	ENSG00000157168	NRG1	endogenous peptide	0.821211
EFO_0000512	reproductive system disease	reproductive system disease	ENSG00000156076	WIF1	endogenous peptide	0.821169
EFO_0000182	hepatocellular carcinoma	digestive system disease	ENSG00000108821	COL1A1	endogenous peptide	0.820303
EFO_0005741	infectious disease	infectious disease	ENSG00000144891	AGTR1	GPCR	0.819964
EFO_0000684	respiratory system disease	respiratory system disease	ENSG00000165409	TSHR	GPCR	0.819533
EFO_0001379	endocrine system disease	endocrine system disease	ENSG00000149295	DRD2	GPCR	0.819277
EFO_0003086	kidney disease	kidney disease	ENSG00000157168	NRG1	endogenous peptide	0.818787
EFO_0000508	genetic disorder	genetic disorder	ENSG00000102468	HTR2A	GPCR	0.81699
EFO_0000589	metabolic disease	metabolic disease	ENSG00000180871	CXCR2	GPCR	0.81673
EFO_0001379	endocrine system disease	endocrine system disease	ENSG00000121966	CXCR4	GPCR	0.816485
EFO_0000684	respiratory system disease	respiratory system disease	ENSG00000120659	TNFSF11	endogenous peptide	0.815628
EFO_0001379	endocrine system disease	endocrine system disease	ENSG00000147246	HTR2C	GPCR	0.8154
EFO_0003086	kidney disease	kidney disease	ENSG00000168036	CTNNB1	endogenous peptide	0.814216
EFO_0003897	stomach neoplasm	digestive system disease	ENSG00000139219	COL2A1	endogenous peptide	0.813131
EFO_0002461	skeletal system disease	skeletal system disease	ENSG00000112414	ADGRG6	GPCR	0.812778
EFO_0003897	stomach neoplasm	digestive system disease	ENSG00000128602	SMO	GPCR	0.812496
EFO_0005803	hematological system disease	hematological system disease	ENSG00000165409	TSHR	GPCR	0.81168
EFO_0000701	skin disease	skin disease	ENSG00000169252	ADRB2	GPCR	0.81161
EFO_0002916	esophageal carcinoma	digestive system disease	ENSG00000139219	COL2A1	endogenous peptide	0.810786
EFO_0000701	skin disease	skin disease	ENSG00000165409	TSHR	GPCR	0.809972
EFO_0000508	genetic disorder	genetic disorder	ENSG00000151577	DRD3	GPCR	0.807847
EFO_0005803	hematological system disease	hematological system disease	ENSG00000182162	P2RY8	GPCR	0.807412
EFO_0002916	esophageal carcinoma	digestive system disease	ENSG00000168036	CTNNB1	endogenous peptide	0.807192
EFO_0004264	vascular disease	cardiovascular disease	ENSG00000171873	ADRA1D	GPCR	0.806528
EFO_0002916	esophageal carcinoma	digestive system disease	ENSG00000128602	SMO	GPCR	0.806093
EFO_0000405	digestive system disease	digestive system disease	ENSG00000182162	P2RY8	GPCR	0.806069
EFO_0000384	Crohn's disease	digestive system disease	ENSG00000140030	GPR65	GPCR	0.805443
EFO_0002461	skeletal system disease	skeletal system disease	ENSG00000169313	P2RY12	GPCR	0.805203
EFO_0000508	genetic disorder	genetic disorder	ENSG00000069696	DRD4	GPCR	0.805106
EFO_0003966	eye disease	eye disease	ENSG00000069696	DRD4	GPCR	0.804705
EFO_0004264	vascular disease	cardiovascular disease	ENSG00000120907	ADRA1A	GPCR	0.804128
EFO_0004264	vascular disease	cardiovascular disease	ENSG00000170214	ADRA1B	GPCR	0.803803
EFO_0000618	nervous system disease	nervous system disease	ENSG00000018236	CNTN1	endogenous peptide	0.802872
EFO_0005803	hematological system disease	hematological system disease	ENSG00000157168	NRG1	endogenous peptide	0.802444
EFO_0004264	vascular disease	cardiovascular disease	ENSG00000150594	ADRA2A	GPCR	0.8023
EFO_0004264	vascular disease	cardiovascular disease	ENSG00000184160	ADRA2C	GPCR	0.8023
EFO_0004288	colonic neoplasm	digestive system disease	ENSG00000146374	RSPO3	endogenous peptide	0.801599
EFO_0000540	immune system disease	immune system disease	ENSG00000137077	CCL21	endogenous peptide	0.801104
EFO_0004288	colonic neoplasm	digestive system disease	ENSG00000108821	COL1A1	endogenous peptide	0.799546
EFO_0000512	reproductive system disease	reproductive system disease	ENSG00000169313	P2RY12	GPCR	0.7993
EFO_0000618	nervous system disease	nervous system disease	ENSG00000108379	WNT3	endogenous peptide	0.79923
EFO_0000365	colorectal adenocarcinoma	digestive system disease	ENSG00000108821	COL1A1	endogenous peptide	0.798879
EFO_0005741	infectious disease	infectious disease	ENSG00000116329	OPRD1	GPCR	0.797522
EFO_0003763	cerebrovascular disorder	cardiovascular disease	ENSG00000274286	ADRA2B	GPCR	0.797122
EFO_0000589	metabolic disease	metabolic disease	ENSG00000163464	CXCR1	GPCR	0.797096
EFO_0000512	reproductive system disease	reproductive system disease	ENSG00000139219	COL2A1	endogenous peptide	0.796908
EFO_0000616	neoplasm	neoplasm	ENSG00000196639	HRH1	GPCR	0.796566
EFO_0001379	endocrine system disease	endocrine system disease	ENSG00000100311	PDGFB	endogenous peptide	0.796505
EFO_0000540	immune system disease	immune system disease	ENSG00000163464	CXCR1	GPCR	0.796225
EFO_0003763	cerebrovascular disorder	cardiovascular disease	ENSG00000150594	ADRA2A	GPCR	0.795522
EFO_0003763	cerebrovascular disorder	cardiovascular disease	ENSG00000184160	ADRA2C	GPCR	0.795522
EFO_0000405	digestive system disease	digestive system disease	ENSG00000115353	TACR1	GPCR	0.794093
EFO_0003897	stomach neoplasm	digestive system disease	ENSG00000139687	RB1	endogenous peptide	0.794038
EFO_0001379	endocrine system disease	endocrine system disease	ENSG00000196639	HRH1	GPCR	0.793906
EFO_0002461	skeletal system disease	skeletal system disease	ENSG00000137077	CCL21	endogenous peptide	0.793539
EFO_0004288	colonic neoplasm	digestive system disease	ENSG00000121966	CXCR4	GPCR	0.792758
EFO_0000524	head disease	head disease	ENSG00000156076	WIF1	endogenous peptide	0.792083
EFO_0000616	neoplasm	neoplasm	ENSG00000069696	DRD4	GPCR	0.792071
EFO_0000616	neoplasm	neoplasm	ENSG00000172179	PRL	endogenous peptide	0.791339
EFO_0000512	reproductive system disease	reproductive system disease	ENSG00000096384	HSP90AB1	endogenous peptide	0.789391
EFO_0000182	hepatocellular carcinoma	digestive system disease	ENSG00000139874	SSTR1	GPCR	0.789281
EFO_0000512	reproductive system disease	reproductive system disease	ENSG00000112038	OPRM1	GPCR	0.788918
EFO_0000540	immune system disease	immune system disease	ENSG00000116329	OPRD1	GPCR	0.788722
EFO_0000182	hepatocellular carcinoma	digestive system disease	ENSG00000139687	RB1	endogenous peptide	0.788036
EFO_0000701	skin disease	skin disease	ENSG00000146374	RSPO3	endogenous peptide	0.787901
EFO_0000701	skin disease	skin disease	ENSG00000139219	COL2A1	endogenous peptide	0.786754
EFO_0000589	metabolic disease	metabolic disease	ENSG00000109163	GNRHR	GPCR	0.786292
EFO_0004232	eosinophilic esophagitis	digestive system disease	ENSG00000113525	IL5	endogenous peptide	0.786184
EFO_0003086	kidney disease	kidney disease	ENSG00000080824	HSP90AA1	endogenous peptide	0.786073
EFO_0003897	stomach neoplasm	digestive system disease	ENSG00000108821	COL1A1	endogenous peptide	0.785698
EFO_0004288	colonic neoplasm	digestive system disease	ENSG00000128602	SMO	GPCR	0.785673
EFO_0001379	endocrine system disease	endocrine system disease	ENSG00000080824	HSP90AA1	endogenous peptide	0.785652
EFO_0000616	neoplasm	neoplasm	ENSG00000169313	P2RY12	GPCR	0.78513
EFO_0000384	Crohn's disease	digestive system disease	ENSG00000136634	IL10	endogenous peptide	0.784839
EFO_0000729	ulcerative colitis	digestive system disease	ENSG00000132975	GPR12	GPCR	0.784808
EFO_0000365	colorectal adenocarcinoma	digestive system disease	ENSG00000128602	SMO	GPCR	0.784348
EFO_0000684	respiratory system disease	respiratory system disease	ENSG00000115353	TACR1	GPCR	0.784309
EFO_0000365	colorectal adenocarcinoma	digestive system disease	ENSG00000157168	NRG1	endogenous peptide	0.784173
EFO_0000616	neoplasm	neoplasm	ENSG00000087245	MMP2	endogenous peptide	0.783923
EFO_0001379	endocrine system disease	endocrine system disease	ENSG00000120217	CD274	endogenous peptide	0.783885
EFO_0000540	immune system disease	immune system disease	ENSG00000120337	TNFSF18	endogenous peptide	0.783728
EFO_0003966	eye disease	eye disease	ENSG00000283187	CASR	GPCR	0.783231
EFO_0003763	cerebrovascular disorder	cardiovascular disease	ENSG00000120907	ADRA1A	GPCR	0.783072
EFO_0003763	cerebrovascular disorder	cardiovascular disease	ENSG00000170214	ADRA1B	GPCR	0.782072
EFO_0000684	respiratory system disease	respiratory system disease	ENSG00000109471	IL2	endogenous peptide	0.78059
EFO_0000616	neoplasm	neoplasm	ENSG00000018236	CNTN1	endogenous peptide	0.780041
EFO_0005922	esophageal squamous cell carcinoma	digestive system disease	ENSG00000139687	RB1	endogenous peptide	0.778987
EFO_0003897	stomach neoplasm	digestive system disease	ENSG00000080824	HSP90AA1	endogenous peptide	0.77881
EFO_0003763	cerebrovascular disorder	cardiovascular disease	ENSG00000171873	ADRA1D	GPCR	0.778472
EFO_0000701	skin disease	skin disease	ENSG00000121966	CXCR4	GPCR	0.778355
EFO_0001379	endocrine system disease	endocrine system disease	ENSG00000137745	MMP13	endogenous peptide	0.77835
EFO_0002461	skeletal system disease	skeletal system disease	ENSG00000139687	RB1	endogenous peptide	0.777271
EFO_0003780	Behcet's syndrome	cardiovascular disease	ENSG00000136634	IL10	endogenous peptide	0.777032
EFO_0004288	colonic neoplasm	digestive system disease	ENSG00000139687	RB1	endogenous peptide	0.777002
EFO_0005922	esophageal squamous cell carcinoma	digestive system disease	ENSG00000157168	NRG1	endogenous peptide	0.776939
EFO_0000365	colorectal adenocarcinoma	digestive system disease	ENSG00000139687	RB1	endogenous peptide	0.776819
EFO_0001421	liver disease	digestive system disease	ENSG00000128602	SMO	GPCR	0.77676
EFO_0001421	liver disease	digestive system disease	ENSG00000144476	ACKR3	GPCR	0.776413
EFO_0000616	neoplasm	neoplasm	ENSG00000087494	PTHLH	endogenous peptide	0.776283
EFO_0000405	digestive system disease	digestive system disease	ENSG00000183625	CCR3	GPCR	0.775553
EFO_0000512	reproductive system disease	reproductive system disease	ENSG00000128602	SMO	GPCR	0.775323
EFO_0000365	colorectal adenocarcinoma	digestive system disease	ENSG00000121966	CXCR4	GPCR	0.774597
EFO_0000319	cardiovascular disease	cardiovascular disease	ENSG00000136244	IL6	endogenous peptide	0.774213
EFO_0000524	head disease	head disease	ENSG00000115414	FN1	endogenous peptide	0.774194
EFO_0003086	kidney disease	kidney disease	ENSG00000144476	ACKR3	GPCR	0.77409
EFO_0005922	esophageal squamous cell carcinoma	digestive system disease	ENSG00000108821	COL1A1	endogenous peptide	0.774068
EFO_0000618	nervous system disease	nervous system disease	ENSG00000151617	EDNRA	GPCR	0.77349
EFO_0003767	inflammatory bowel disease	digestive system disease	ENSG00000111537	IFNG	endogenous peptide	0.773364
EFO_0000524	head disease	head disease	ENSG00000165409	TSHR	GPCR	0.773295
EFO_0004288	colonic neoplasm	digestive system disease	ENSG00000156076	WIF1	endogenous peptide	0.772949
EFO_0000365	colorectal adenocarcinoma	digestive system disease	ENSG00000156076	WIF1	endogenous peptide	0.772301
EFO_0003966	eye disease	eye disease	ENSG00000163485	ADORA1	GPCR	0.772222
EFO_0000524	head disease	head disease	ENSG00000282608	ADORA3	GPCR	0.772222
EFO_0000384	Crohn's disease	digestive system disease	ENSG00000113302	IL12B	endogenous peptide	0.771927
EFO_0003086	kidney disease	kidney disease	ENSG00000096384	HSP90AB1	endogenous peptide	0.771612
EFO_0001421	liver disease	digestive system disease	ENSG00000139219	COL2A1	endogenous peptide	0.771016
EFO_0000684	respiratory system disease	respiratory system disease	ENSG00000137033	IL33	endogenous peptide	0.770804
EFO_0000524	head disease	head disease	ENSG00000187498	COL4A1	endogenous peptide	0.770739
EFO_0003897	stomach neoplasm	digestive system disease	ENSG00000121966	CXCR4	GPCR	0.770694
EFO_0000524	head disease	head disease	ENSG00000232810	TNF	endogenous peptide	0.770042
EFO_0000589	metabolic disease	metabolic disease	ENSG00000169313	P2RY12	GPCR	0.768396
EFO_0000701	skin disease	skin disease	ENSG00000128602	SMO	GPCR	0.768365
EFO_0001379	endocrine system disease	endocrine system disease	ENSG00000102468	HTR2A	GPCR	0.768169
EFO_0005803	hematological system disease	hematological system disease	ENSG00000115353	TACR1	GPCR	0.767378
EFO_0000701	skin disease	skin disease	ENSG00000157168	NRG1	endogenous peptide	0.76721
EFO_0003086	kidney disease	kidney disease	ENSG00000168621	GDNF	endogenous peptide	0.766385
EFO_0000618	nervous system disease	nervous system disease	ENSG00000160951	PTGER1	GPCR	0.766178
EFO_0000524	head disease	head disease	ENSG00000168542	COL3A1	endogenous peptide	0.7661
EFO_0000712	stroke	cardiovascular disease	ENSG00000120907	ADRA1A	GPCR	0.765711
EFO_0000182	hepatocellular carcinoma	digestive system disease	ENSG00000180616	SSTR2	GPCR	0.765518
EFO_0000701	skin disease	skin disease	ENSG00000109471	IL2	endogenous peptide	0.765251
EFO_0000616	neoplasm	neoplasm	ENSG00000173432	SAA1	endogenous peptide	0.765123
EFO_0000712	stroke	cardiovascular disease	ENSG00000170214	ADRA1B	GPCR	0.764711
EFO_0000684	respiratory system disease	respiratory system disease	ENSG00000080824	HSP90AA1	endogenous peptide	0.764637
EFO_0000612	myocardial infarction	cardiovascular disease	ENSG00000143126	CELSR2	GPCR	0.764569
EFO_0000182	hepatocellular carcinoma	digestive system disease	ENSG00000162009	SSTR5	GPCR	0.764
EFO_0000684	respiratory system disease	respiratory system disease	ENSG00000147655	RSPO2	endogenous peptide	0.763955
EFO_0004288	colonic neoplasm	digestive system disease	ENSG00000139219	COL2A1	endogenous peptide	0.76359
EFO_0000365	colorectal adenocarcinoma	digestive system disease	ENSG00000139219	COL2A1	endogenous peptide	0.76359
EFO_0000512	reproductive system disease	reproductive system disease	ENSG00000150594	ADRA2A	GPCR	0.762927
EFO_0001379	endocrine system disease	endocrine system disease	ENSG00000096384	HSP90AB1	endogenous peptide	0.762401
EFO_0000182	hepatocellular carcinoma	digestive system disease	ENSG00000278195	SSTR3	GPCR	0.761961
EFO_0000616	neoplasm	neoplasm	ENSG00000138039	LHCGR	GPCR	0.761836
EFO_0003086	kidney disease	kidney disease	ENSG00000156076	WIF1	endogenous peptide	0.761137
EFO_0000512	reproductive system disease	reproductive system disease	ENSG00000128271	ADORA2A	GPCR	0.761111
EFO_0000712	stroke	cardiovascular disease	ENSG00000171873	ADRA1D	GPCR	0.761111
EFO_0003966	eye disease	eye disease	ENSG00000102468	HTR2A	GPCR	0.761029
EFO_1001461	endothelial dysfunction	cardiovascular disease	ENSG00000144891	AGTR1	GPCR	0.761026
EFO_0003777	heart disease	cardiovascular disease	ENSG00000160951	PTGER1	GPCR	0.760566
EFO_1000018	bladder disease	bladder disease	ENSG00000080824	HSP90AA1	endogenous peptide	0.760329
EFO_0000384	Crohn's disease	digestive system disease	ENSG00000108688	CCL7	endogenous peptide	0.759869
EFO_0003897	stomach neoplasm	digestive system disease	ENSG00000120217	CD274	endogenous peptide	0.759573
EFO_0000701	skin disease	skin disease	ENSG00000133019	CHRM3	GPCR	0.759536
EFO_0001421	liver disease	digestive system disease	ENSG00000096384	HSP90AB1	endogenous peptide	0.758892
EFO_0002916	esophageal carcinoma	digestive system disease	ENSG00000156076	WIF1	endogenous peptide	0.758714
EFO_0000524	head disease	head disease	ENSG00000157168	NRG1	endogenous peptide	0.758225
EFO_0002916	esophageal carcinoma	digestive system disease	ENSG00000080824	HSP90AA1	endogenous peptide	0.757975
EFO_0000512	reproductive system disease	reproductive system disease	ENSG00000147655	RSPO2	endogenous peptide	0.75751
EFO_0000762	hepatocellular adenoma	digestive system disease	ENSG00000168036	CTNNB1	endogenous peptide	0.757218
EFO_0000524	head disease	head disease	ENSG00000146374	RSPO3	endogenous peptide	0.756173
EFO_0000524	head disease	head disease	ENSG00000128602	SMO	GPCR	0.756173
EFO_0000512	reproductive system disease	reproductive system disease	ENSG00000274286	ADRA2B	GPCR	0.755846
EFO_0003777	heart disease	cardiovascular disease	ENSG00000149295	DRD2	GPCR	0.754967
EFO_0003777	heart disease	cardiovascular disease	ENSG00000069696	DRD4	GPCR	0.7548
EFO_0003966	eye disease	eye disease	ENSG00000147246	HTR2C	GPCR	0.754738
EFO_0000405	digestive system disease	digestive system disease	ENSG00000115008	IL1A	endogenous peptide	0.754702
EFO_0003966	eye disease	eye disease	ENSG00000160951	PTGER1	GPCR	0.753591
EFO_0004288	colonic neoplasm	digestive system disease	ENSG00000096384	HSP90AB1	endogenous peptide	0.753098
EFO_0003897	stomach neoplasm	digestive system disease	ENSG00000147655	RSPO2	endogenous peptide	0.752157
EFO_0000616	neoplasm	neoplasm	ENSG00000164270	HTR4	GPCR	0.750487
EFO_0000512	reproductive system disease	reproductive system disease	ENSG00000170425	ADORA2B	GPCR	0.750124
EFO_0003897	stomach neoplasm	digestive system disease	ENSG00000100311	PDGFB	endogenous peptide	0.750072
EFO_0000318	cardiomyopathy	cardiovascular disease	ENSG00000149295	DRD2	GPCR	0.75
EFO_0000407	dilated cardiomyopathy	cardiovascular disease	ENSG00000149295	DRD2	GPCR	0.75
EFO_0002628	peripartum cardiomyopathy	cardiovascular disease	ENSG00000149295	DRD2	GPCR	0.75
EFO_0000318	cardiomyopathy	cardiovascular disease	ENSG00000151577	DRD3	GPCR	0.75
EFO_0003763	cerebrovascular disorder	cardiovascular disease	ENSG00000151577	DRD3	GPCR	0.75
EFO_0000407	dilated cardiomyopathy	cardiovascular disease	ENSG00000151577	DRD3	GPCR	0.75
EFO_0003777	heart disease	cardiovascular disease	ENSG00000151577	DRD3	GPCR	0.75
EFO_0002628	peripartum cardiomyopathy	cardiovascular disease	ENSG00000151577	DRD3	GPCR	0.75
EFO_0004264	vascular disease	cardiovascular disease	ENSG00000151577	DRD3	GPCR	0.75
EFO_0000318	cardiomyopathy	cardiovascular disease	ENSG00000069696	DRD4	GPCR	0.75
EFO_0000407	dilated cardiomyopathy	cardiovascular disease	ENSG00000069696	DRD4	GPCR	0.75
EFO_0002628	peripartum cardiomyopathy	cardiovascular disease	ENSG00000069696	DRD4	GPCR	0.75
EFO_0000405	digestive system disease	digestive system disease	ENSG00000147246	HTR2C	GPCR	0.749216
EFO_0003897	stomach neoplasm	digestive system disease	ENSG00000165409	TSHR	GPCR	0.749035
EFO_0000508	genetic disorder	genetic disorder	ENSG00000164270	HTR4	GPCR	0.748882
EFO_0004264	vascular disease	cardiovascular disease	ENSG00000136244	IL6	endogenous peptide	0.748582
EFO_0000503	gastric adenocarcinoma	digestive system disease	ENSG00000168036	CTNNB1	endogenous peptide	0.74808
EFO_0002916	esophageal carcinoma	digestive system disease	ENSG00000147655	RSPO2	endogenous peptide	0.748071
EFO_0003086	kidney disease	kidney disease	ENSG00000128602	SMO	GPCR	0.748071
EFO_0002916	esophageal carcinoma	digestive system disease	ENSG00000165409	TSHR	GPCR	0.748071
EFO_0000365	colorectal adenocarcinoma	digestive system disease	ENSG00000096384	HSP90AB1	endogenous peptide	0.747103
EFO_0000319	cardiovascular disease	cardiovascular disease	ENSG00000112115	IL17A	endogenous peptide	0.746428
EFO_0000278	pancreatitis	digestive system disease	ENSG00000080293	SCTR	GPCR	0.746361
EFO_0000701	skin disease	skin disease	ENSG00000144891	AGTR1	GPCR	0.746009
EFO_0000319	cardiovascular disease	cardiovascular disease	ENSG00000113525	IL5	endogenous peptide	0.745898
EFO_0000616	neoplasm	neoplasm	ENSG00000104332	SFRP1	endogenous peptide	0.745423
EFO_0000365	colorectal adenocarcinoma	digestive system disease	ENSG00000146374	RSPO3	endogenous peptide	0.745298
EFO_0005803	hematological system disease	hematological system disease	ENSG00000149295	DRD2	GPCR	0.745127
EFO_0001421	liver disease	digestive system disease	ENSG00000168811	IL12A	endogenous peptide	0.744658
EFO_0001379	endocrine system disease	endocrine system disease	ENSG00000168811	IL12A	endogenous peptide	0.744658
EFO_0004264	vascular disease	cardiovascular disease	ENSG00000113525	IL5	endogenous peptide	0.74453
EFO_0005803	hematological system disease	hematological system disease	ENSG00000096384	HSP90AB1	endogenous peptide	0.744465
EFO_0000701	skin disease	skin disease	ENSG00000144476	ACKR3	GPCR	0.744053
EFO_0004267	biliary liver cirrhosis	digestive system disease	ENSG00000168811	IL12A	endogenous peptide	0.743503
EFO_0000540	immune system disease	immune system disease	ENSG00000160683	CXCR5	GPCR	0.743089
EFO_0000524	head disease	head disease	ENSG00000133019	CHRM3	GPCR	0.742859
EFO_0000684	respiratory system disease	respiratory system disease	ENSG00000100311	PDGFB	endogenous peptide	0.741796
EFO_0001421	liver disease	digestive system disease	ENSG00000102468	HTR2A	GPCR	0.740255
EFO_0000524	head disease	head disease	ENSG00000121966	CXCR4	GPCR	0.73998
EFO_0003086	kidney disease	kidney disease	ENSG00000165409	TSHR	GPCR	0.739562
EFO_0006803	vasculitis	cardiovascular disease	ENSG00000113525	IL5	endogenous peptide	0.739281
EFO_0007208	Churg-Strauss syndrome	cardiovascular disease	ENSG00000113525	IL5	endogenous peptide	0.739182
EFO_0004264	vascular disease	cardiovascular disease	ENSG00000112115	IL17A	endogenous peptide	0.738804
EFO_0005803	hematological system disease	hematological system disease	ENSG00000147246	HTR2C	GPCR	0.738772
EFO_0000503	gastric adenocarcinoma	digestive system disease	ENSG00000139687	RB1	endogenous peptide	0.738479
EFO_0001379	endocrine system disease	endocrine system disease	ENSG00000156076	WIF1	endogenous peptide	0.737992
EFO_0000684	respiratory system disease	respiratory system disease	ENSG00000136238	RAC1	endogenous peptide	0.737146
EFO_0004288	colonic neoplasm	digestive system disease	ENSG00000147655	RSPO2	endogenous peptide	0.736431
EFO_0000540	immune system disease	immune system disease	ENSG00000144891	AGTR1	GPCR	0.736
EFO_0001060	celiac disease	digestive system disease	ENSG00000183625	CCR3	GPCR	0.735939
EFO_0003086	kidney disease	kidney disease	ENSG00000151617	EDNRA	GPCR	0.735405
EFO_0000701	skin disease	skin disease	ENSG00000147655	RSPO2	endogenous peptide	0.735385
EFO_0005741	infectious disease	infectious disease	ENSG00000106128	GHRHR	GPCR	0.7339
EFO_0005803	hematological system disease	hematological system disease	ENSG00000151577	DRD3	GPCR	0.733825
EFO_0004288	colonic neoplasm	digestive system disease	ENSG00000144476	ACKR3	GPCR	0.733577
EFO_0006803	vasculitis	cardiovascular disease	ENSG00000232810	TNF	endogenous peptide	0.733418
EFO_0004269	cardiac arrhythmia	cardiovascular disease	ENSG00000274286	ADRA2B	GPCR	0.7329
EFO_0001421	liver disease	digestive system disease	ENSG00000080824	HSP90AA1	endogenous peptide	0.732475
EFO_0000405	digestive system disease	digestive system disease	ENSG00000120337	TNFSF18	endogenous peptide	0.732184
EFO_0005406	colorectal adenoma	digestive system disease	ENSG00000168036	CTNNB1	endogenous peptide	0.732046
EFO_0000365	colorectal adenocarcinoma	digestive system disease	ENSG00000144476	ACKR3	GPCR	0.731875
EFO_0000508	genetic disorder	genetic disorder	ENSG00000104332	SFRP1	endogenous peptide	0.731633
EFO_0000503	gastric adenocarcinoma	digestive system disease	ENSG00000128602	SMO	GPCR	0.7306
EFO_0000503	gastric adenocarcinoma	digestive system disease	ENSG00000157168	NRG1	endogenous peptide	0.730041
EFO_0004269	cardiac arrhythmia	cardiovascular disease	ENSG00000184160	ADRA2C	GPCR	0.7295
EFO_0003086	kidney disease	kidney disease	ENSG00000139219	COL2A1	endogenous peptide	0.729009
EFO_0004278	sudden cardiac arrest	cardiovascular disease	ENSG00000169252	ADRB2	GPCR	0.729
EFO_0004288	colonic neoplasm	digestive system disease	ENSG00000080824	HSP90AA1	endogenous peptide	0.728466
EFO_0000365	colorectal adenocarcinoma	digestive system disease	ENSG00000080824	HSP90AA1	endogenous peptide	0.728466
EFO_0000512	reproductive system disease	reproductive system disease	ENSG00000087245	MMP2	endogenous peptide	0.728392
EFO_0000512	reproductive system disease	reproductive system disease	ENSG00000115008	IL1A	endogenous peptide	0.726798
EFO_0000365	colorectal adenocarcinoma	digestive system disease	ENSG00000147655	RSPO2	endogenous peptide	0.726631
EFO_0001421	liver disease	digestive system disease	ENSG00000156076	WIF1	endogenous peptide	0.726034
EFO_0005631	rectal adenocarcinoma	digestive system disease	ENSG00000168036	CTNNB1	endogenous peptide	0.725902
EFO_0004278	sudden cardiac arrest	cardiovascular disease	ENSG00000120907	ADRA1A	GPCR	0.725
EFO_0004278	sudden cardiac arrest	cardiovascular disease	ENSG00000170214	ADRA1B	GPCR	0.725
EFO_0004278	sudden cardiac arrest	cardiovascular disease	ENSG00000171873	ADRA1D	GPCR	0.725
EFO_0004269	cardiac arrhythmia	cardiovascular disease	ENSG00000150594	ADRA2A	GPCR	0.725
EFO_0000713	subarachnoid hemorrhage	cardiovascular disease	ENSG00000150594	ADRA2A	GPCR	0.725
EFO_0004278	sudden cardiac arrest	cardiovascular disease	ENSG00000150594	ADRA2A	GPCR	0.725
EFO_0000713	subarachnoid hemorrhage	cardiovascular disease	ENSG00000274286	ADRA2B	GPCR	0.725
EFO_0004278	sudden cardiac arrest	cardiovascular disease	ENSG00000274286	ADRA2B	GPCR	0.725
EFO_0000713	subarachnoid hemorrhage	cardiovascular disease	ENSG00000184160	ADRA2C	GPCR	0.725
EFO_0004278	sudden cardiac arrest	cardiovascular disease	ENSG00000184160	ADRA2C	GPCR	0.725
EFO_0004278	sudden cardiac arrest	cardiovascular disease	ENSG00000043591	ADRB1	GPCR	0.725
EFO_0004278	sudden cardiac arrest	cardiovascular disease	ENSG00000188778	ADRB3	GPCR	0.725
EFO_0004269	cardiac arrhythmia	cardiovascular disease	ENSG00000166148	AVPR1A	GPCR	0.725
EFO_0004278	sudden cardiac arrest	cardiovascular disease	ENSG00000166148	AVPR1A	GPCR	0.725
EFO_0004269	cardiac arrhythmia	cardiovascular disease	ENSG00000198049	AVPR1B	GPCR	0.725
EFO_0003777	heart disease	cardiovascular disease	ENSG00000198049	AVPR1B	GPCR	0.725
EFO_0004278	sudden cardiac arrest	cardiovascular disease	ENSG00000198049	AVPR1B	GPCR	0.725
EFO_0004269	cardiac arrhythmia	cardiovascular disease	ENSG00000126895	AVPR2	GPCR	0.725
EFO_0004278	sudden cardiac arrest	cardiovascular disease	ENSG00000126895	AVPR2	GPCR	0.725
EFO_0005803	hematological system disease	hematological system disease	ENSG00000069696	DRD4	GPCR	0.725
EFO_0005803	hematological system disease	hematological system disease	ENSG00000102468	HTR2A	GPCR	0.725
EFO_0001421	liver disease	digestive system disease	ENSG00000147246	HTR2C	GPCR	0.725
EFO_0000402	diffuse gastric adenocarcinoma	digestive system disease	ENSG00000168036	CTNNB1	endogenous peptide	0.724647
EFO_0005922	esophageal squamous cell carcinoma	digestive system disease	ENSG00000139219	COL2A1	endogenous peptide	0.723104
EFO_0002461	skeletal system disease	skeletal system disease	ENSG00000180914	OXTR	GPCR	0.723095
EFO_0006803	vasculitis	cardiovascular disease	ENSG00000136244	IL6	endogenous peptide	0.723073
EFO_0000508	genetic disorder	genetic disorder	ENSG00000163235	TGFA	endogenous peptide	0.721933
EFO_0002916	esophageal carcinoma	digestive system disease	ENSG00000121966	CXCR4	GPCR	0.721546
EFO_0000701	skin disease	skin disease	ENSG00000136238	RAC1	endogenous peptide	0.721033
EFO_0003897	stomach neoplasm	digestive system disease	ENSG00000144476	ACKR3	GPCR	0.72095
EFO_0003767	inflammatory bowel disease	digestive system disease	ENSG00000120337	TNFSF18	endogenous peptide	0.720784
EFO_0005842	colorectal cancer	digestive system disease	ENSG00000115008	IL1A	endogenous peptide	0.720471
[truncated: 496 more rows]
